# Supplementary material for: Hexokinase 2 upregulation is associated with glycolytic reprogramming and neuroinflammation in hypoxic-ischemic brain damage: a therapeutic target for early intervention
Source: Front Immunol. 2026 Jun 12;17:1837728. doi: 10.3389/fimmu.2026.1837728 (PMC13303037; doi:10.3389/fimmu.2026.1837728)
Supplement: Supplementary file 3 [file DataSheet2.csv]

	Sham1	Sham2	Sham3	Hibd1	Hibd2	Hibd3
Gnai3	133.998637659277	119.337470917953	111.028719466499	189.432078360052	170.20732659874	151.360571246736
Pbsn	0	0	0	0	0	0
Cdc45	3.40250734943279	3.51016881426472	3.14464773279902	6.21437136852501	5.37778958006761	4.82066484705511
Scml2	3.02591841743742	2.32883006947246	1.63731095776977	3.44694185509857	2.40445948412625	1.77581009660126
Apoh	0.70601966962536	0.541797170315629	0.17291616978479	0.329361400004466	1.08946139910229	0.347640760463403
Narf	74.183364265651	64.06204803127	65.8961717228115	65.4887104726152	76.0363227174444	73.7930087987049
Cav2	80.9204816512894	87.0746035567602	80.91159754591	111.926978636915	118.129069954766	96.7043827599217
Klf6	105.491397922965	98.1436396178702	89.4489711657063	150.171396809975	156.44498415268	119.13176277287
Scmh1	32.7239523860729	36.1100351601273	35.6167048569509	36.6706919285033	39.5024929821056	41.608835515846
Cox5a	26.6752445048399	31.8566937949872	30.4358794282275	27.4870195163766	29.7561413656012	24.6606528307663
Tbx2	3.78649292057683	2.50084370363437	2.5844910919232	4.70561703225558	4.72088494393878	2.98006558715541
Tbx4	0.529442097740563	1.1426965956769	1.29669331774687	0.463100918835427	0.364724969309755	0.977605484811
Zfy2	0	0	0	0	0	0
Ngfr	7.18476431248184	5.57621863231404	6.63875652991949	10.1313516632939	6.11935681673055	5.70863256451765
Wnt3	3.95132309583046	1.19323957988306	4.21148685079773	2.56015315028948	2.50021575386055	2.52209078425617
Wnt9a	13.0490419729509	14.9169179355514	16.3936371209819	9.30463271164856	17.2147337327321	18.560090221611
Fer	25.0087856771255	22.5132932619869	22.3800816193253	23.3334254569661	27.7771419919434	27.2925482947737
Xpo6	28.7601035293427	26.6692613347145	26.8949435476833	30.2838075070816	27.8583485127956	28.5912337262865
Tfe3	13.464399672679	14.8506891544248	15.9525762075914	20.2948647049723	19.0196530061133	16.8736965590872
Axin2	18.7225235308234	17.9202907916742	19.0727225471726	21.2632514008008	21.086853021181	25.8652051313355
Brat1	12.2028627325731	11.9850813023165	12.5792525268528	14.2317279789802	14.052447586286	14.4834939505127
Gna12	53.1729538493483	46.2656085043199	48.412477819765	59.2471601506472	54.2506398649028	49.8011675166014
Slc22a18	0.26495476390724	0.127078381434188	0.324459533698162	1.54503258459001	1.46018790076709	0.163078099393226
Itgb2l	0.208213755926107	0.249660235516435	0.254975368470854	0.30353958999419	0.688490075556557	0
Igsf5	0.267632665855633	0.513451063507787	0.436985135914124	0.104043218704927	0.393318943166596	0.658905319417328
Pih1d2	3.6006250246815	1.91882485917091	2.5475782849889	2.98614758835866	3.17493540057094	2.56090006573489
Dlat	120.785371351213	124.523863232921	127.772874774681	119.323536984755	121.199570643418	132.750744727285
Sdhd	253.053967814182	235.19916987864	253.461672567959	272.736657605882	268.84372336564	250.060457356227
Fgf23	1.3648675762033	1.54728789868493	0.759725395753244	1.01295879586676	1.09409448718202	1.37465666347292
Fgf6	0	0.0463616428771731	0	0	0	0
Ccnd2	59.086545386938	58.7666818354627	57.2992984072023	62.7167955958074	61.4611850886062	55.3314850868454
Gpr107	23.0086313483606	20.464238557239	21.979452005852	25.3535780877666	23.7475325039945	24.2864625193922
Nalcn	48.9621547070066	47.5683189333518	53.6271854400051	34.1081876674342	32.9095293867455	39.1267965332175
Btbd17	10.805490390805	9.01020427378912	9.85931427582716	7.66005534410369	8.09568125439071	8.6068086217826
Slfn4	0	0.163400232903128	0	6.68834628365249	10.2013132469456	1.04844735287048
Th	3.3323889523164	3.83589647483176	4.54716860225368	4.21955980453239	2.72852539795198	12.7752097943927
Ins2	0.514662509158431	0	0	1.00038504640784	0.37817976109762	0.211181166526193
Scnn1g	0.225756341415159	0.288741119580444	0.09215258417931	0.0877636358427835	0.165888280421363	0.0926344678405596
Drp2	46.6579203866475	52.6828227966887	49.660157103634	48.2464198547585	59.1716691480054	68.8705899638328
Tspan32	0.0361050785357164	0.207801900823971	0.132641180694702	0.33686369769086	0.238773746968065	0.22222464389518
Lhx2	40.4250824252806	36.9591263767765	35.3241006940612	25.6346334182135	35.2956300740946	40.8067580085106
Clec2g	0.395291659251342	0	0	0	0.0871394196647429	0.291959628338211
Gmpr	34.5902834160192	40.4301271205363	41.5281664936709	37.8552936669299	43.67935563879	41.7453253048261
Glra1	0.839151467082562	0.804952593376307	0.342537334503481	0.652446652621048	0.308308935474268	0.344328526335594
Mid2	30.8741688588242	29.0305194517733	27.61718853153	35.360319540929	35.8339541167346	32.4739059605191
Trim25	9.8965945406915	11.5945442288432	11.544393125199	31.7975707961496	21.7732693682587	15.8903366221485
Dgke	54.4247473734769	56.685989413943	53.1078397269214	44.0996733462891	47.5347658242236	51.6016277920644
Scpep1	24.9014518345946	26.4606039511126	28.1280266801333	48.5695765991283	38.3308724783571	28.4072402693671
Mnt	31.910929467355	32.1969439026679	31.9888559830943	31.5999734716567	31.0442512144626	30.5393431424991
Itgb2	2.87617423918485	3.7493535974018	5.23802282906276	36.8120719416404	23.9794717489822	9.44143103636895
Hddc2	15.3346345451549	16.4329954993618	15.5571316906359	18.333168162348	17.5385716390215	14.2168026759933
Tpd52l1	43.5527151803492	40.3090134179228	42.2921843115197	44.0477929669354	40.6913421398508	41.0473611353176
Pemt	2.56744187546695	3.48897808329054	2.48903949580317	4.24193690012658	3.18361215212547	3.42386496238711
Cdh1	3.1493354924221	3.87063974412689	3.13351015065602	7.46067659045242	4.12210981160877	3.69507016769379
Cdh4	42.8323270199237	36.2967522616534	35.8920784167122	33.7485830160268	26.3913922891744	23.9768173993677
Ckmt1	160.332767810009	164.005650709497	183.310536918676	101.487780486497	108.53759204433	125.325191251048
Bcl6b	12.5279289365531	11.6690349014685	11.5617172064052	16.7989369876701	15.1426471896629	11.3241711568645
Clec10a	0.621121960574068	0.744760858700775	1.42615577817363	1.99207409630207	1.54037483483892	0.669019598548172
Alox12	0.165296749450183	0.264267040495075	0.269893146332505	0.706857135268915	0.60730948483866	0.406956699633949
Comt	55.2919361078338	54.2323562703956	56.1707112113121	62.8260774410413	65.9406900946861	65.7657512854693
Rtca	103.081425660131	108.527305094964	112.450512018796	117.566953536638	113.486114478484	112.596405003285
Dbt	40.0678394167029	40.4340413788548	38.6110236633966	57.7847263447899	53.5000112241912	48.660984577419
Dazap2	127.05325496623	128.799199819951	143.136665751993	210.996522677516	168.783975618203	149.139924984284
Mcts1	120.204545307268	121.077872994545	122.111615545588	140.35701498521	138.334353907053	129.099307030972
Rem1	0.626379602253383	0.600852058553574	1.0227397892217	0.73052236650307	0.46027073424102	1.02808789438329
Rnf17	1.19013128614357	0.41513765060846	0.794954452463107	1.51418639596504	2.34530837251567	1.15427205308795
Trappc10	68.1495563231898	66.408148705287	64.8038658794645	70.3727556720119	71.5444644890053	70.8013953174941
Ccm2	32.2330911953063	30.036046994683	33.6828999922792	34.9428548129487	31.3998551657315	34.7659728112478
Wap	0	0	0	0	0	0
Tbrg4	32.64133715066	30.1427449438956	29.457036680419	36.4348029372446	32.8901794049022	38.4569128193715
Tmprss2	0.154121524127315	0.147840434618677	0.0754939389072746	0.179745984004854	0.237825454111342	0.189721781144898
Mx1	1.13507689257356	1.02476973377942	0.899410294646465	3.73777803289214	3.31173735211458	1.56165056647763
Fap	3.25971102800724	4.69029658843034	3.35894697618793	4.72891305432692	4.9073867113157	5.87219401489461
Gcg	0.602621341409163	0.722577555883867	0.368980421566727	0.527110515538559	0.99632901608432	0
Ndufa9	143.339265645743	141.197087991847	149.94918181764	136.560510579761	149.1349465959	164.580185716384
Egfl6	6.90886202121146	4.55127657927648	6.42181491932161	8.1546179938335	5.04612642440731	5.53319642359862
Lck	7.60765723432977	8.10845989930262	7.05774258003732	7.52819633077707	5.50549167218231	7.18924419837436
Tssk3	0.35168604756471	0.337353396196088	0.430669331846072	0.820315739149054	0.581451386871255	0.432921386164413
Cttnbp2	51.2412428316974	58.5433659790891	51.978847230111	48.8491565075185	57.8839058652785	59.4370810395285
Galnt1	69.4935200587197	64.5097443993412	67.4712688355541	91.701757239628	79.0692410599448	71.0872762826332
Myf5	0	0	0	0.252041319557848	0	0
Mkrn2	16.9331435355723	15.7499007048973	14.2437503552611	15.3640863556322	15.2641018572595	14.2391274194098
Pparg	1.98173242438181	2.63211047415833	3.26684493074372	1.24450203495841	2.43633315868656	2.25183626872342
Raf1	28.8377421966607	27.9779073086653	29.1131211262878	29.605668383014	29.5745967164357	32.5845286439269
Septin1	2.76970264987206	2.18797424994452	1.39659689756941	4.94030180785061	4.4894304118126	3.40947136478024
Pdgfb	32.3473406652621	29.1091956504702	31.3319444182891	34.4449809806288	29.4531234733715	28.699119293583
Acvrl1	9.3409133826636	8.85898717388449	10.5986056918086	23.0803959294818	16.5196723569995	9.80950125272147
Tamalin	26.7924914907456	38.2322785616402	37.1481428289848	26.8569678143951	27.8227205212458	28.347513544649
Acvr1b	145.603437124763	155.014572435393	151.227518690199	130.953436874502	138.642858311886	144.179088269384
Tom1l2	70.4720414070402	69.8418531079559	76.1091584077847	59.6947245023782	66.4657406419309	72.618561459945
Gpa33	0	0	0.100520924717992	0	0	0
Zfp385a	52.5333656862536	58.2045269906919	64.8795217379689	72.4356736415044	66.3864124531449	64.3374543210684
Itga5	7.71100000400173	9.62889886030739	7.87828920976084	34.6950487977247	23.8379745165133	13.3676435578074
Gabra2	37.2087521985057	37.4444606461722	33.9123915186144	48.6176657810373	54.3905659577993	48.9586489961861
Wdr77	39.7526556050291	42.5033222400392	36.097580844554	43.1627401337638	43.7647964394255	40.5216564482993
Adora3	0.301795482005167	0.289496073821797	0.591318583160202	1.19670625510378	1.06446092648604	0.81731471072759
Atp5pb	244.927700517902	256.35242088678	253.672106104312	254.7634905982	260.233371877748	265.190451356265
Sox9	32.3874358656819	28.9789422162057	28.1294253100456	81.6387745364662	65.8162658710446	46.4351375023554
Hnrnpd	153.521433321333	143.066464693612	139.688189870054	142.423053440692	140.876641456018	140.569350670339
Dynlt1c	3.63511340707056	3.258313969757	3.21092095189264	5.90748956748418	4.66351618899926	5.50178093001125
C1d	84.2849287395102	84.3628375852734	78.9973686473347	93.1730837506255	84.5789810647302	92.5877429561793
Gm2a	100.841095812191	93.2785816683761	96.2395169141888	99.2250101225938	101.530682519559	87.6122952124234
Krit1	9.69200594411556	10.6604475712751	10.7713646195311	15.0872329518253	13.7478632101509	14.5425768416568
Clcn4	167.070354242379	161.57083530252	163.25556963764	118.194344171662	133.402238901566	140.974349537123
Vmn2r88	0	0	0	0	0	0
Grm6	0	0.119483215855676	0	0.242114958432973	0	0.0511104395239491
Sema4f	35.1446715940616	33.5083115522068	28.3443922960982	21.7841124694226	29.3576160350924	28.649738970487
Hk2	4.48725238089078	4.01500841389452	5.03325393266496	16.0077696837779	13.549340163035	9.9334751464532
Myo18a	51.8452384268607	48.3725684512391	50.1345617025347	44.3585339080577	49.6264666794569	51.8479848408803
Sez6	185.157623111719	182.468549831297	176.80470340481	103.837579019199	102.771708526815	125.805651566739
Haao	0.192334179058857	0.645735191432728	0.294411848565139	0.112155964436515	0.158995464602818	0.651093050566021
Cd52	3.98202231893404	2.91027697329466	3.94749987608768	67.0074254781361	34.0674016157572	13.538367216739
Abhd15	0.444966863588511	0.782526493693378	0.908165973517102	0.864912805096089	0.245224965263288	0.547748971541609
Hoxb6	0	0	0	0	0	0
Loxl3	3.91186740870607	3.37719844884244	2.75448733086189	5.30362728483679	4.85069155200756	4.63488289112088
Tcl1b5	0	0	0	0	0.235152534854261	0
Btn1a1	0.163932316672648	0.157251399580343	0	0	0.120459298866478	0.0672662518148581
Kat2b	19.0070881914759	19.0753347930195	19.8212308939509	34.0868409692053	25.8433457549366	23.6821430198463
Rab5b	194.75420697297	181.266620444162	188.235611494909	189.518125069719	199.484468824856	193.111174839726
Cryba1	0	0.677246466123505	0.34583233956958	1.4821263042302	0.466912028186695	0.86910190767636
Dnmt3l	0.0753276687567986	0.144515510315715	0.0922451053916818	0.702814017911344	0.0830274187221829	0.0927274732655172
Aire	0.235376804989709	0.225784234491834	0.288238822510953	0.0686277214617125	0.129718128941248	0.289746078367088
Icosl	1.75386289149661	1.82258457718198	2.2670732046387	5.28411177075954	4.02736890637244	4.13805377706534
Spg7	43.0430096103002	43.2959258304843	42.6436992365454	43.6920715837078	42.171312557525	47.6500989932025
Sult5a1	0.0509343901346076	0.0977172076399908	0.12474694569171	0.475222515899041	0.280703692267451	0.0626996350447037
Rpl13	212.589134190665	191.528327714356	195.223487744442	285.969337136586	264.433783249935	238.739044937367
Chmp1a	96.3740154752143	90.6647560649647	94.5155975581963	93.70452644075	98.7187878696543	89.5057029039474
Rpa1	38.5757604796105	36.1520913702832	36.5659728333518	47.8600849626496	49.7684026044846	46.6915572480091
Serpinf1	24.3302938245801	20.0438541350253	23.7187621217791	36.2761076138901	24.8191090360557	24.1951486468956
Tubgcp3	19.8336483063298	21.2932675370878	17.3393666383744	23.4682299086345	21.4845653692505	20.7931616681712
Oprm1	1.45627867193144	1.23574517197135	1.20032264369497	2.31897145373321	1.48166285775364	1.27554789437735
Polr3d	34.3060252026892	33.6644173182514	34.284538413424	44.608620405379	40.1596696507877	39.2207967129843
Tcf7	10.3630310966016	8.51037913228135	9.67757787291893	11.7382046754062	9.53228461891113	9.08575656949765
Ddx3x	360.288594577172	442.859279313288	438.905670642298	468.293491893382	355.368865745596	401.454393017323
Il12rb1	0.164491403431547	0.315575406356533	0.201433647445012	0.383679955060766	0.362610365362031	0.134991321412687
Slc5a5	11.6075613860624	12.2405822199777	15.2499305048961	11.9237151067116	10.3369135257838	9.93590068309327
Kcnn3	18.7368473690318	16.9816165252154	18.1448972406456	18.4612249309205	16.6166058024781	18.1072238733382
Usp32	106.9125587709	114.41902663254	108.887563232026	107.427181929052	110.411157608515	114.724167550831
Car4	27.0186473928887	32.1772679150179	42.1994610680874	15.7554029990664	16.5306490981577	26.6358957106631
Txnrd3	23.412667830836	20.2507200441362	20.4097173685839	21.1963107643071	22.3942160483398	19.9302596210081
Fasl	0.348599490110677	0.780249464217952	0.853779165044602	1.0841550293892	0.896541801213433	1.00128436444586
Zfp512b	75.4229721277441	76.6292541140316	70.8296114400642	68.2271416030536	73.4421768309541	75.5533641563791
Dnajc5	352.266712461644	332.010470703041	336.71615206619	298.215976733144	322.586630906321	330.028930429315
Tpd52l2	36.4138360700095	34.8864852147159	35.0206263545124	48.4220097222504	42.9743382028684	46.1041290918371
Fmr1	60.1733809118255	62.5612578097308	53.8898660582554	64.3224154562205	69.2017507947957	73.4546785356723
Bcl11a	47.4587976880162	49.7198731668954	47.0712592441786	41.9802416447429	43.0454970477289	54.9302484989414
Il4	95.5714718930058	87.1015123552015	87.8326765044888	84.7191608985577	87.1434666193666	89.1952132178404
Pxmp4	22.0453168529766	24.5442470395308	25.6686667795075	23.6031760386775	21.9086799233033	22.2438734483794
Dlg3	151.747354554627	162.26213418565	160.547396262492	127.162976366127	145.353560228357	162.80925861751
Gnb1l	3.25428379725408	3.63340561499189	3.59316438899756	3.42203294690854	3.35171787309837	3.21792242071327
Dbh	1.08693459485363	2.3258837352078	1.43343136540615	1.0726268210348	1.84313465722538	1.85262049786103
Mmp11	2.9978134018503	1.63212009901345	1.5874924306131	6.33101851470472	3.66145533026137	3.09185036474448
Smarcb1	36.3305436324389	34.8771510389182	32.9850348754501	39.7558316143801	38.7614704456079	36.9659179754011
Vpreb3	1.5721471808901	1.50807571617206	0.641742430316779	0.611178199089062	3.46569394327722	1.29019644868903
Hip1r	52.8717427240973	51.1564904481711	49.2233599704475	37.0472354227482	39.5240705053669	47.1119987348577
Nsun5	7.66426301801	7.90205590482518	6.44856746269346	8.33047069382433	9.02235121119028	8.92116900474545
Top1mt	19.500242575961	18.1771227459076	15.2452306502915	24.2842368434774	21.736358549506	16.6811412540865
Hoxa10	0	0	0	0	0	0
Hoxa4	0	0	0	0	0	0
Gm38393	31.6301685418389	30.7136465549136	30.4903319742196	33.3662168571817	34.0071771733764	30.2779374952466
Mmp14	27.681704547569	20.7211964799715	22.8457074763318	48.9767034200286	37.6291402484116	28.3113154022081
Slc7a7	2.98747484852211	1.56312161678148	2.07864535103176	9.34392829423396	6.28634017010154	4.26261057982121
Oxa1l	43.5311104582443	40.7881978336418	41.9286599289398	42.0519946096107	43.3607662868839	43.1425540164603
Heatr6	14.6218994628913	15.3377807961042	14.5564758762684	21.265078505363	20.8702912168479	20.8050458747794
Ccl3	0.293836907495663	0	0.35982816463089	18.1626043448816	6.47743928634125	5.42564662570049
Wfdc18	1.10694625253687	1.76972272899118	0.903699585570252	1.07582391826297	2.03349118385254	0.681318905522993
Icam4	0	0	0	0	0	0
Ilf2	55.4040790388209	52.366054321104	49.3432612933158	59.3533811670457	58.0023735384608	58.643187966137
Chtop	231.762749870273	219.942912107314	227.656759484265	216.886338836081	225.166796054098	236.99856981517
Snapin	60.6435750373656	69.7688070067224	68.1247421132161	91.1302724736155	86.125899626182	84.5727998409221
S100a4	0	0	0	0.449488073939152	0	0.474434394963284
S100a3	0.505795667215962	0.16172747249642	0.206463202045643	0.393259980510575	0.650412538073762	0.10377141991996
S100a5	0	0.499782807584838	0	0	0	0.641365019436695
S100a6	10.2084143436765	9.7923794686816	16.3320396938866	53.959613197144	53.1742325784434	34.4563620359662
Scn4a	0.0319669201259221	0.0613282711321932	0.0782923948137952	0.335536050237439	0.281875783251022	0.196754501675626
Icam2	4.25569672252237	4.30905177444498	5.50098644885145	16.6820511581403	10.9449672651187	8.00358866675004
Mapk7	26.7390248318155	25.649299581623	23.8367733190218	26.4651704866999	26.5927333879204	25.6008860252713
Epn2	91.6590172919114	86.6432959233292	89.0467335396278	97.8604667188008	96.8047601825535	99.4758614731099
B9d1	24.7262005268149	24.5317120738754	20.4169165646238	26.3654524917015	26.0077523017555	21.3933280479215
Sec24b	51.14753640688	51.4301415670877	50.6844866609391	58.6048825505189	59.2603919578686	58.0373548254606
N4bp3	12.5410626124477	9.7347724669093	11.0130105301101	11.6431911291112	12.0041576461677	5.99234294972145
Rmnd5b	51.4525965596058	49.155870964961	49.3605648403576	57.8206817582284	53.7270766852611	54.4907992999443
Nhp2	91.3278953276423	90.6203047570427	91.6356111084068	114.07113100033	109.322331534174	111.940022171406
Vps9d1	34.0697992333534	33.2679024735686	29.4189026737898	27.5592976283996	31.9676021655729	32.9601627293866
Zfp276	5.49469703272017	5.27076552826098	6.77856398022607	7.92724648652556	8.25457687746397	6.81401040037272
C1ql4	0.763497527500329	0.146476372161919	0.186993469387102	0.178087540365284	0.841539772825729	0
Mfsd10	16.1770721447314	16.6368613011279	14.9528868872626	19.9551582575537	20.1451942968292	14.9353390728004
Luzp1	40.4820469339643	40.029941361173	43.3557451610565	38.6697162812008	40.9194979280937	46.9638585694382
Slc13a2	0	0	0	0	0	0
Kctd10	16.3278454636428	15.0744097081192	16.0368080720954	26.7765355250202	21.9278720243989	20.5109771255197
Poldip2	72.6464567243127	77.5047800864849	78.3242140116675	80.700160019444	85.8431074188658	89.4269332967431
Sebox	2.98117974947661	2.38307034256961	5.2732433508734	1.93157495476805	3.65100698370657	2.44653145891439
Ift20	67.0071463900719	70.5057535949931	65.247110065357	61.2789304755341	71.2535311292217	73.5824416313643
Col6a1	35.5090498015116	52.9906703225772	48.6440029374867	74.7948158234426	68.6484339554134	65.408688841684
Pcbp3	66.0733311474689	63.8958602819688	69.5414239781092	64.2603968970569	61.7465819806943	73.211390353023
Lgals9	16.9572908013237	16.1651790825412	20.8946169973045	54.5392888020823	45.5075725177303	28.1348255633576
Araf	125.047751758394	129.457882725253	125.699348475084	114.656086368711	111.507815072558	128.686395229262
Cfp	11.0205766388013	12.1882517049267	11.9079078451451	27.822690491984	21.8647157089847	20.4291013960978
Timp1	5.32281587173977	4.61961406593017	4.34549237656928	67.1033054719785	49.4495593149079	23.0891406388877
Uxt	2.47188729586986	3.42499115310942	2.85886659816862	5.76573356270884	2.57319140732784	6.25477635384824
Cnnm3	19.1071797121404	20.0099957923908	17.9888299914162	23.9194869582484	20.2487577124699	21.1039061154473
Lman2l	21.8380835391519	21.7109074742836	19.2516624591661	21.6164734397443	24.1377255121965	22.7785243977909
Mcm3ap	34.0261260721942	35.0693784001425	33.8168478369976	42.2000415560747	45.0532588016605	44.3496290261756
Pcnt	6.50014430884828	6.60828504156615	7.25695899052395	6.73854890341563	6.87880176315117	8.18397382690714
Ftcd	0.352567467248646	0.202919335280903	0	0.246711502205321	0.155442306754905	0.0868012800419161
Mxd1	13.0489846075544	13.5246655377933	13.5241863165387	16.0351311830621	15.2247301044261	15.6321840182231
Gmcl1	29.8464623780871	29.1953827171546	29.1632054015003	29.9573799423759	33.8524763963725	36.954004238571
Snrnp27	65.3060124517342	61.234140558864	63.1679614970087	78.0215383231017	86.0265291128161	76.3185966199633
Oas1c	1.31023159859897	0.807964888998958	1.48988310261287	2.07381275948163	3.81670653154087	1.49767398832682
Oas1h	0	0.126779899938942	0	0	0.145675820176774	0
Ocrl	44.3941537203303	45.6803383388024	44.1365696435932	48.0947502749401	43.753716209441	48.6025680107887
Calm1	3168.32511366084	3332.87376640683	3244.69533968674	2054.6590894136	2527.4083054433	2707.34647652792
Agpat3	145.015642855839	145.009126784666	149.844180002481	133.440834908137	135.093773078401	143.300869292444
Slc26a3	0.212038693478962	0.305095863951065	0.562595204259963	0.370938816130212	0.311616797599361	0.435028556075089
Sema6b	75.7259475706965	76.7206915558496	83.9110572920901	52.3943600957359	60.7085264054486	65.3571642099477
Uhrf1	4.86200388250922	5.221492329257	5.1773350308518	16.7029304676124	12.6402079493202	11.0593676699957
Dpp9	23.9555170183854	21.8562889938129	22.6572606989994	28.770886137503	29.2680337333203	28.1181974022198
Ramp2	12.3415061684465	11.3806949790075	13.0257577362683	25.6059780996508	20.1414807051259	12.9260017876372
Lsr	6.01039876719349	5.36783303310006	6.34503622604939	10.2728306138435	6.05366206432582	5.61282976806524
Gramd1a	85.9244401992568	82.752356479791	74.2865553687897	78.9657631808267	80.5959617932483	80.3338147551699
Hpn	0.439071584627778	0.579119213991741	0.47047027947629	0.640090308653353	0.604940076451016	0.743176438233957
Gabrg1	34.552740865515	30.0990051971905	32.1548922338351	45.9351794630599	28.3742956133878	24.6824057759264
Ckb	470.217002536903	465.372891347605	530.406103513547	501.517524186808	503.027418724735	530.978454833363
Sp1	20.3775290681691	18.8937500801367	19.616253170184	31.708549299515	26.3039542460178	21.5297433421807
Itgb7	0.812559824224765	0.779444667626783	1.09455310623462	3.98016011812874	2.86597458160812	1.40035221044926
Myg1	20.490726625941	17.7436174854765	16.4029637837563	23.1536514547281	20.6518569933603	22.4757203256051
Rarg	6.12747529950272	4.81367905436124	6.14519960007056	10.5961460369826	8.44225746830511	6.82757972414795
Pfdn5	249.137020591771	225.663769144466	246.365102967125	296.584743408071	256.806305068079	250.436016121371
Efnb2	70.7578990865817	74.4569209548695	69.480062666139	91.0999220540494	84.7581670886335	76.9166470524269
Rrp15	14.3844914231731	16.464595480261	15.4876085203211	18.0727789796655	18.3058153726026	15.9107631710749
Rnd2	126.451458024917	117.283705075725	122.993967737757	98.0091809328555	98.361705806334	101.081705159351
Srr	47.9773809584114	47.1584535847223	48.6580791136263	34.2517799674259	45.808848366645	48.9125216251672
Sync	1.41559164095962	1.20702263207581	0.866755889818995	1.00891383448422	0.953509842680417	0.968098139512488
Fndc5	72.1751925359369	70.6403114502355	78.7082109177607	45.9828091122636	49.2939459413548	60.8690917030741
Acp5	0.110876388102388	0.850861767427674	0.814665144378652	1.03448684426774	1.3443079674451	0.682437655978149
Cnn1	0.658125939440488	0.552391526212064	0.201482729523139	1.05537697370368	1.45079488020952	1.1139497692284
Fbxo9	100.824978690452	97.2725846036477	108.101750147881	80.7890717881729	89.3045368269606	98.8450351884631
Vps50	38.4392591923913	40.2536932875204	40.5470258502618	39.5347452556595	46.4361274060575	50.2533359591872
Hars	168.234418088937	164.642794848434	165.917692831595	161.877427017788	184.822493094553	183.543099180025
Zmat2	224.297546558874	264.551699768594	250.213566004193	202.547095962482	231.719144919357	231.318983056914
Ube2c	5.45383902943836	3.07251092448805	5.19453473234799	7.87503109246284	4.96171849100313	3.7297842557141
Smg5	38.6996217679149	40.5367254281022	41.5661535231842	45.9263601400091	49.1107415404703	43.9742574972379
Cct3	95.7204401146851	81.2783364263343	86.9289486187647	117.486727588605	110.48975955616	101.650213507492
Glmp	13.0947289789667	12.0805870199206	12.3553014401747	17.0661141104501	15.5768463260593	17.0003019319051
Mef2d	128.466183268124	137.371880907897	142.258320135414	128.465419492664	135.752949572749	139.993105369316
Tmem79	1.08211091757878	1.03801044850941	1.1358312108304	0.991590453500056	1.53349816152658	1.141770692653
Snd1	47.2903654750691	46.4916336800975	46.4983399515713	45.897998151929	44.6742820161195	44.5549185136853
Col18a1	9.32887191002824	8.88717903934962	8.63669593795346	26.6202446797066	20.1408598579869	12.9043993527514
Slc19a1	14.1522585626469	13.110581568323	12.2264093357087	18.3705505648223	14.9043869477458	14.8558036656012
Kpnb1	146.728329193415	129.609229233584	132.836982474838	165.626602333262	157.20892585552	147.111811422916
Npepps	129.000355739539	118.110204593992	117.006271851464	113.983589072704	118.086972169453	126.500037786612
Tbx21	0.271397592572909	0.347116034518939	0.775481759501682	0.211013696528284	0.598277954295591	2.00452346358874
Mrpl10	52.1846089740647	50.5635065795077	53.576475451595	63.780989518064	60.5689874409172	58.0743256550949
Cyp51	153.196513831159	134.874116726999	133.038293109524	89.6011465157335	85.6360020680166	85.0349777512084
Tcf25	376.036555704037	372.16776517055	377.646667722234	312.907079525912	316.896399102496	343.07293050344
Tubb6	8.12759879074684	8.94810155405952	8.03020702849462	49.6565358094948	35.3245038385194	20.6921145502624
Def8	59.6908879582428	51.6254778561833	62.4665937651849	53.9532529529555	57.6878568009836	57.8904678694697
Meox1	5.05114611881033	3.9731387347612	5.56700036591665	10.9571797066952	7.79444108032884	5.22303720135724
Sost	0.435777485558196	0	0	0.254115232968254	0.3602409355197	0.536436954261025
Nkx2-1	4.19746332377517	2.65894301729171	3.10348626328255	6.7426374562011	3.40441627745848	1.9498218692573
Pax9	0	0	0	0	0	0
Irx2	2.88035374338751	0.263139760413305	0.839818321109295	1.51965864951074	1.05825805906101	0.590946928043264
Col1a1	27.0931686998128	21.0872858399593	25.8703455938551	54.7960414075504	44.0756038761367	38.4596199099041
Itga3	11.9831939788462	10.1335997176408	11.7781651768858	16.5040056135491	14.6852964168133	11.7427083050598
Sgca	0.518914283126993	0.497766394573419	0.794318081320826	0	0.571956023167672	0.319388689716773
Dlx3	0.172672860509957	0.165635729239686	0	0.10069084447047	0.19032292000607	0
Foxm1	5.00697273191277	3.75227968388455	4.21538006344771	5.56571540392629	5.17384618660189	4.95971112938884
Itfg2	6.40726780842671	5.78102774478728	6.25368773360709	6.36276469276508	6.18816356713548	7.34062870361387
Nrip2	4.013920085898	5.05715816687504	4.54856512193562	5.37997865434231	4.62230894910889	5.08858356375551
Tulp3	9.01087268112029	7.64985477287488	8.52671804587344	14.0495095490371	13.5701035624677	11.6261311887415
Gtf2h4	8.1525772820006	7.42930990919375	7.07166065549863	11.1719426890963	12.6551528120017	10.9556683027741
Tubb5	1673.98753695334	1443.00861569101	1294.46748950255	872.715348358685	854.692175824267	892.169390921821
Ell2	7.23697460828077	9.57825513660539	10.3486843591733	17.628274724212	16.4835275520861	13.8422076363302
Jup	23.5360806177887	18.2493719938111	20.6421497956452	25.246759093647	25.5949431274593	26.0021894602813
Fkbp10	13.8038271875991	12.7263263874852	12.5840552188769	31.4822367298583	21.2162068452528	18.6915836978076
Klhl10	0.729085374390638	1.39874429386079	0.382640036528728	0.971776165277484	2.41083036320204	0.641068226802566
Mnx1	0	0	0	0	0	0
Nom1	14.725710457998	17.212623852214	15.4951392873709	21.2400643614469	20.0199321775664	19.9278891471949
Ergic1	70.1979280939782	68.8188780776355	65.3407946810342	58.6551595543758	61.6586192245585	64.9031379183853
Tnk1	0.135223233216274	0.0648561640574033	0.248388442521459	0.315411279574048	0.223567969551887	0.0832291052239649
Acap1	0.0461416714136973	0.309828454694455	0.226017527601759	0.699572255704056	0.661155599076489	0.340799121672654
Tcea3	1.44693688721375	1.69640564415383	2.55940632680971	5.62502220649626	4.78451426224654	1.58325535648121
Csn3	0	0	0	0	0	0
Ifrd1	27.2799830102004	27.6793335596519	24.655047418626	33.8320727998358	30.0684545050907	24.4528898134882
Stk38l	21.2625925764977	24.643389018531	24.3998888103968	23.0764230745275	25.4694770985641	23.2783958894563
Brpf1	15.4723185035998	17.8037396036023	14.9625669709016	20.8328009395558	18.6640834295433	18.7601396416501
Akr1b3	15.463447632982	15.554309224004	15.5829972666051	17.5334661720256	16.6593959434001	17.9447567271203
Hoxc13	0	0	0	0	0.100806960415858	0
Hoxc11	0	0	0	0	0.122754044944759	0
Hoxc8	0	0	0	0.0926910431629243	0	0
Hoxc6	0	0	0	0	0	0
Gstt1	9.57469870530798	5.65199405963711	7.21540245085991	7.73072423700743	8.28035481643131	8.70375982057859
Gstt3	0.468670633573889	0.393374079187281	0.502185999170955	0.888212772033621	0.581148704152721	1.00962405800663
Ddt	0.582352060316743	1.1172376339979	0.35656969559736	0.339587368874991	0.962817301947831	1.43373706479702
Tat	0	0.0897738775121711	0	0.109148039751133	0.206308459424802	0.115205690407009
Marveld3	0.20561425320878	0.394469254716699	0.335722742893872	0.799333240060772	0.226631479960371	0.421847878871492
Ddx18	32.814588696656	35.9119007205659	32.6358203150799	60.5771622302829	51.0559434021114	43.5187991028929
Ubl3	52.5870094426363	59.5621623373608	61.0956940736883	51.0868897698156	52.7236201819962	60.4229524053814
Gramd3	15.9326970557847	14.9031906756202	17.6180841015959	18.4892436272298	17.5176009486978	18.6371932875309
Eef1e1	49.2036532569721	47.7287211039232	45.1059021129574	65.6857060597652	63.1449897425916	56.911151682744
Akt1	162.081097808802	139.248417652431	137.276112866877	157.193153547235	160.426476408298	146.377714441585
Cldn15	0.529847152509617	0.101650740744643	0.259537075607549	1.97740893624609	1.28481410863423	0.391341365140551
Il16	1.48812608909976	1.09806063814435	1.54197691514914	1.43516141760611	1.00937693261365	1.47958383787527
Tcirg1	8.16602321913201	6.75439689768488	6.70657785072658	18.7622943652723	15.7377992604852	12.21923671256
Naglu	8.63734584491227	8.2853384688424	7.56992899495841	15.9989344970603	13.346985411875	10.7367109980315
Coasy	36.1916469389953	33.4364635014228	37.0132277085027	30.0315102638033	39.7179767742559	35.080675490153
Smo	11.8926319350762	8.25828628700139	8.92445543488525	19.1470245346515	17.3452710187715	11.3864255225712
Tspan33	9.96500218592606	10.5147760904207	10.3460120984585	10.6617360304422	10.0284974370228	9.86677424891025
Crnkl1	22.83580586071	25.4998445855166	22.7300193650304	35.5783142444425	31.3011637489786	31.2099830272975
Rin2	8.14765868014537	8.42859694622683	9.51285931578627	16.9317942921191	14.0870368019838	11.799614059308
Folh1	6.38074625241528	5.17905773571676	8.58655369548238	6.46030587944414	10.1243788562349	8.71776899083771
Chordc1	44.9377660003568	44.8628724396879	74.9541549298826	76.8808049871043	78.6145847983489	84.7320343924921
Rtcb	138.404262456974	129.87396185682	126.377980867169	156.496793768264	156.53605187397	139.011636813538
Pwp1	40.8539170509524	35.2994117111011	37.4749658206626	57.0150109580123	50.7640131288603	45.9585341916821
Fbxo7	61.8056931461568	55.8631020775817	50.8886689602916	46.8509131246542	47.9713074219212	46.3127811399945
Capns1	147.568999388944	136.325092755322	138.648749910157	198.80982812246	195.504127956449	175.391711839929
Lrp3	61.2981299884414	58.1109167978432	53.0144786514181	46.1890121518286	50.7784381873949	55.2960355242302
Dsg4	0.0647150877032863	0	0	0	0	0
Evx2	0	0	0	0	0.059194922080616	0
Hoxd13	0	0	0	0	0	0
Hoxd12	0	0	0	0	0	0
Folr1	4.9974020994203	6.86162413502432	5.87975198286963	16.1134724112784	7.45229812983413	5.78987592744262
Clpb	19.0503671605924	17.1684426797536	16.7701600824624	18.0271796061581	19.7522227136205	21.169681960107
Septin7	165.727552641341	195.226998732808	185.434788371294	176.196852475058	188.874633530581	208.963571531703
Zdhhc4	26.8774589062533	27.0636578687669	24.4446951432284	26.1217860935981	26.0732763006006	27.6682718833984
Rac1	295.816777392577	273.628419530035	282.678476589813	318.142381505171	309.279717004755	314.599812185125
Nup214	13.701883613158	12.6740656525851	13.2406631497296	15.8984476952152	16.6178272349499	14.5720469341134
Aif1l	5.91725732517902	4.23030448248372	5.26373630185045	10.2864989436827	8.79868234882919	8.1086862960585
Cpa3	0.445113521200664	0.426973316514733	0.363386124047143	0.519118726056374	0.490611583008222	0.365286336814615
Ltbp1	3.93693632902273	4.50351478699635	4.71798637863932	6.21202527197768	5.38358755035622	4.69082531530451
Ugp2	126.510719319411	129.023108988429	129.955769485702	154.130618315126	159.247074482813	154.649845236002
Kcnh6	4.12232731103133	3.65014663003933	3.80551995219059	4.43788734192173	3.49515250238555	3.35700100552922
Trmt1	32.3377162075932	34.4094043726174	29.8094752284881	34.5505645706442	37.4528703240561	38.0937867425574
Nacc1	89.2513414604327	83.6272572809895	94.6679948050306	88.1369839575222	92.7999564230305	96.6453222728128
Nfix	203.431553301207	184.714178023598	187.589273999584	152.836952200108	208.532570882035	220.38177985498
Slc1a5	3.23621957180211	2.69041960425574	2.5759661073632	7.86307920884753	6.30172729969259	3.78456079667092
Uba1	477.154552957868	445.701309301444	433.71860486092	423.411611659422	425.076879004036	456.627403968846
Vwf	8.18265547097911	7.41908662629815	7.96137732514944	44.2839771158612	30.8871918121966	14.8849066508196
Siae	11.128516520313	9.46144990194306	11.7897627636123	12.178527646353	12.12423352833	11.3763013623743
Vsig2	152.744412564059	207.614677812046	165.739143295127	111.818278754171	162.967004587144	178.366236551982
Esam	30.3036349649578	36.9006016118918	35.0904626334575	53.5622972626729	43.2657699121124	39.8160834756012
Spa17	2.96994061864389	5.49431354743272	5.19563380780172	4.45336348142267	7.01468212863197	5.483942924897
Fam50a	48.9901125030419	45.9555534406523	46.6207082789444	63.789587516018	66.5755059938632	60.0640581840337
Emd	49.4512222252072	45.2914022134878	39.0938932761615	59.0288385410824	61.6025835737346	48.4349076561221
Taco1	31.084672869092	24.9782991278427	25.1114787243838	32.4567441950259	39.2847559629865	36.261470331845
Grik3	74.2738359062937	72.8830712426429	71.8482966438191	58.6261090882078	63.4799156368801	78.059976637495
Gria3	83.8310527372115	101.219021396267	94.1872391390022	67.9483360167446	88.0718872442651	90.2113497586882
Npas1	13.9879648712091	13.3461442975232	12.6409822406144	10.2941582908286	11.7900588999293	12.3387630924322
Sipa1l2	31.4319634460659	27.0752672098492	28.9758017785176	33.218650439205	30.3626009487759	30.7695150704093
Ap4e1	11.1736501151607	12.9631739015201	9.86193263169052	14.5298738801545	13.6055277731132	13.0767854641005
Blvra	17.8517333552935	15.2705510822604	20.2833635508366	22.4295652489847	23.0235097686426	23.4478435612336
Pdzd4	140.546855735139	141.888968648903	132.398818262673	120.406646645653	123.418060758216	128.764124369777
Srpk3	4.12321574199347	4.65315028241313	4.95022222535657	3.86585578040619	4.01000955900674	4.87658574059584
Idh3g	103.164713074825	109.511831598005	109.700296789451	93.9794528805698	94.5132974866	101.657186394127
Pnck	119.448355351477	130.682934795182	122.361657507362	89.0985253042933	89.2404467864219	92.4971357102578
Ssr4	38.5309779328056	38.6343733514556	37.3914460307463	48.6678278069906	48.5594542286215	42.9565407245225
Bcap31	142.174638822074	148.601541593946	137.248911228897	195.314552899499	178.686990853788	162.059628635212
Fam98a	94.0987137865629	89.4762675799642	81.0489718322882	92.8033966990584	103.856397193574	105.106121680562
Ltbp2	0.550046606112449	0.422103955298079	1.14508366526184	0.481123602081415	0.666897645579005	0.710955941935274
Kmt2a	36.5230286317862	37.0032355432508	33.4656165670836	45.3826026891008	42.0421557990405	39.2418435877595
Ift46	22.9779912024082	21.2675656795211	23.0692700499547	26.1846420337604	25.2107267555941	25.2627442759443
Tmem25	28.5903676854918	28.433471737468	32.6085871646125	21.166802125297	21.7036565481145	27.9484990059972
Cd3g	0.0688525761080734	0	0	0.321200410706505	0.0758904614429566	0
Trappc6a	7.36570905913311	6.79377511373153	5.72418900607201	8.42514339441808	8.27473505735147	7.14906053622416
Supt6	118.773226535032	120.840509276162	123.304363312439	120.798574153933	128.850829071172	125.394047507165
Spag5	4.84256180688912	4.83715821522048	4.31281950081876	5.74104329357011	5.6463368323614	5.4684806774026
Foxn1	0.0700308253006437	0.0671767802953366	0	0	0.154378295900543	0.0862071212025469
Unc119	33.0079193330972	20.108908277873	23.7571841620344	28.3089352966211	29.6932908180895	32.3700697183729
Rab34	39.7309387543443	38.4738463575925	34.6702356739225	44.5756476812705	36.6147779760918	34.7353612644795
Sdf2	98.9456510416996	104.033997583793	93.8773866709711	122.327215613201	123.797332717335	98.7575124515567
Ccne1	18.4324708850927	16.1402435925413	17.2914869985422	16.7637776793838	18.7322580218986	19.6717396578208
Hsf2bp	0.37628153369807	0.300788760776999	0.153596195132775	0.146280879970123	0.69123969102729	0.926396282424788
Bbc3	16.319292348303	13.0112948023984	9.99217738526033	15.2013312008126	13.5489488038058	15.3927604273736
Mybpc3	0.756931776690213	1.08912554126316	0.926927031878063	0.567501638407672	0.715116766216672	0.399331762584211
Psmc3	199.955170162255	214.746722974321	200.456998969388	231.689637412436	250.274638220336	251.562696848944
Acp2	61.8034317711922	60.242235347342	62.3432476407985	62.51229848984	64.8678198707687	66.8899438876267
Rapsn	0.374715433735986	1.31796220960234	0.917741532406805	0.874032308466505	0.96370780875167	1.23005410652133
Slc39a13	10.262385248375	7.53831370319209	7.30253854763415	10.1355914640174	8.35614944408016	11.0964446711191
Celf2	146.417918380702	153.321409643787	134.630255277113	126.423192704206	142.694453970511	145.599671310653
Nr1h3	1.6109038885327	1.4594055420078	2.73984466894103	4.80121180006306	4.43891316383804	2.09317060410195
Ddb2	6.99258809899061	6.7076113731118	6.24596460667385	12.1848068797462	13.3291779705069	11.6458384794928
Spi1	4.84400227010582	3.92556678427213	3.4773152893342	21.4286560321654	19.9757497776669	9.9724525798631
Sf3a1	60.7460841176458	56.4791160652899	54.2109490098252	76.0129892404427	75.7535839752071	71.3520929790185
Stat6	8.23210596428209	9.17184333714211	8.82862350605627	23.8528883589149	19.6124265760517	13.9101319784373
Clgn	32.5455948745634	27.088849045673	28.0764306042952	27.5218477885009	30.2017647407179	30.770223700138
Napsa	0.76154572942998	0.811677341123612	1.13981658159644	2.76316880533313	2.98449232573804	2.18739226922295
Vrk3	10.6131590473802	9.86048358705578	11.3210349192682	15.1412964336019	12.6544421812903	11.5034864374324
Smg9	21.7053561264587	20.9957380664579	20.2514634294754	22.1232640042602	23.0528249804079	22.1536000947144
Paxip1	19.0432979031806	16.7326758630618	16.3160404187045	16.8168320458641	17.3667393462599	17.0757581839108
Rmnd5a	103.663131096454	108.159984714611	106.017164489901	106.618067980578	105.079000662179	119.234323805659
Mov10	6.70379969219192	7.9708539025876	5.75147489093928	9.55059950563487	8.84915015662395	8.20288356702627
Ppm1j	3.7223661145603	1.071199314143	3.34279174045993	4.77537717871039	2.05142716024808	2.90205295911743
Rhoc	28.7956537183767	30.5577958213711	28.6190153058777	98.6406861012083	64.7047343447858	45.5503936325813
Prr27	0	0	0	0	0	0
Tead3	1.84381127551919	1.51140752894006	1.5600056894087	5.16087828524821	2.62348832854384	2.7649194321586
Ppard	8.23752256573002	7.78687422109748	9.8307697795295	13.275272002581	8.51825506587107	9.07095330741406
Def6	4.38028132229688	4.84819251154694	4.02301892417296	5.79624294312106	7.42772229695692	4.35513730754255
Peg3	142.129102039826	145.137279831225	140.931605249839	150.201643240006	124.407365878928	127.058102969077
Zim1	16.4787051786193	13.1904092901932	11.248746386072	20.0625328336606	16.5370162484089	14.5970426591539
Metrn	16.8913755271671	14.3135887763608	17.030339710393	23.5283347361635	24.8678015157347	21.5278224568698
Lmf1	2.89858248748834	2.89167146172156	2.81936447880432	3.38050491949709	3.48696825603469	3.7720135548922
Ciao3	9.80177217714717	10.0962070327558	12.3131428355624	12.8656300958227	12.2787184325682	12.7337185726057
Angptl4	6.86487988832386	5.06077728460377	5.13738284719947	31.1353954467235	20.0374398325987	9.78077124080955
Dbf4	3.35246095799903	2.94372531879553	1.76846802286486	4.6015878289824	4.32046981597937	3.49194152679132
Daxx	34.7154644715416	31.7932289157393	33.8521677532202	39.4043129829726	34.8784717945324	33.3257415527067
Cd320	12.1790964576044	9.81051289652471	9.65607552282635	19.1207830868688	16.2636974523609	14.3195919031805
Ipo4	27.044197662093	23.491183538362	23.0821790722177	27.9423891795127	27.5237757497756	27.6535606012642
Tm9sf1	22.1018366209818	23.4269326981695	23.8688488500762	31.3918765132003	28.9646710986045	23.4223859680548
Rec8	8.74242388432671	5.00225546023253	6.76158190584495	7.42336831946572	4.64896962828351	5.2865085198459
Irf9	7.81466511092133	7.69661812950642	7.26684535131447	24.7587312431721	19.6681563002086	15.3298861746869
Gmpr2	5.96387857320902	6.93100071649146	5.54767936605151	7.69111316616914	7.90082562420163	8.61210239202125
Mdp1	80.4170303359162	71.1895354406548	77.9952336725644	76.2183127474612	69.3468529595621	76.2214347597953
Dhrs1	70.2964345211194	68.6831956374232	65.0123446334175	151.413641278425	147.593147937949	143.052284397832
Ncan	424.568888496251	348.540681111783	374.119068326563	409.822674294209	370.801394526233	341.956751428416
Tmem161a	15.4423974718603	15.2833120067901	14.4830591088487	15.6514366905168	16.8182399250427	17.7270287503909
Armc6	50.4392400083688	45.074219458905	40.3049461079358	43.0527450971395	47.6093773288891	47.905365991277
Borcs8	25.2983969538157	23.8261580677377	27.6003889109105	26.82231298166	23.4904247447033	29.0658936650541
Slc25a42	9.75993303582329	11.5586860528716	10.9865212315655	10.5508255112047	11.9160684275273	13.3544262415764
Snx9	15.0592024331403	12.2368718516137	12.7259990040115	29.9005880530497	21.8112590659636	18.3844968309571
Ranbp3	42.6550710874208	38.8072733545506	41.6214684869964	40.2803314452596	42.7021462241243	40.8040847499832
Ndufa11	11.954749197236	14.235571851126	15.6492300025956	13.221206045264	14.5398344097522	14.4624287518785
Bmp8b	0.696120838422082	0.667751052885804	0.639344166351707	0.811858876466502	1.27879342582592	0.571277705902033
Nr2f6	2.2636178776568	1.51995629917565	2.402392797327	1.58398211778733	1.41383195231397	1.95054087975408
Use1	28.3009090748457	24.8934035234989	27.9006478959092	38.2491296778965	38.4009533839807	32.0711622145763
Ocel1	6.05848614179328	6.47748787923005	6.8008683246405	6.58736653772744	8.45154629203175	9.28356306577235
Dyrk1b	16.0353178669644	16.5034032108547	16.7729325663032	14.8052532596587	15.0048258701768	13.9819953723032
Braf	51.1144795701571	57.3797678431161	54.68027897465	52.2653917262649	59.2564201804667	61.0224899947638
Ndufb2	9.95818917733262	7.63420903237853	9.45207464775062	8.20898763427547	8.68388897523718	8.31996752032719
Hltf	19.8476402240576	19.3299912193097	16.125956102629	21.465689198204	20.1614256769198	20.8818328074211
Prpf6	61.7669697528922	55.668992538003	55.85420788675	74.5532873281	71.4878331702626	70.649539410669
Rgs19	35.6291085650114	30.2075004502577	32.012443390272	40.7288603525604	40.7172414436893	40.7528509231463
Rgs20	34.1946029204426	34.8383633882001	38.3629960916217	49.9736580032179	46.4685595976012	38.7596897338342
Abhd3	52.4605889643029	53.467766960787	60.3453722872259	52.1852959967067	42.8357444889191	43.4479458807326
Snrpd1	74.806981713907	69.7591582476425	74.8172534803388	99.3973222567613	92.7299728229926	85.0652550059585
Tchp	3.71226803683572	4.93282996635835	3.53990745936133	4.89727497968233	5.1649631482357	5.88075448988138
Tiam1	48.9224413921504	52.2360576199314	54.2314186712853	46.9983443941255	56.7378040163189	58.8993683327559
Tsc2	50.7714744403067	45.986668249738	45.5273893541658	45.7603157961757	48.7661625390405	51.4393411903899
Rpl3l	1.23293465544766	0.657048608362394	0.671036818751168	0.4793080416207	0.603982772625921	1.5177280506132
Slc9a3r2	49.0818684784442	44.7152618473157	50.9381234470844	47.2224086679197	47.9107737960519	43.8746028622525
Puf60	80.6833569804631	81.7605937733894	79.4144092402206	84.1462883985067	89.1395508448388	85.3734105183512
Golga2	64.7409255602527	60.1396831088729	64.9480676580508	71.4957368154389	77.9891933851727	76.5216101164649
Uck1	68.1537136394202	66.0040318237818	64.5236905119255	71.9468489364789	63.757451360161	65.5661093008009
Scin	0.150102747641962	0.43195633309917	0.45953380143025	0	0	0.277162075894331
Ikzf4	14.8752148825233	14.7702412166893	11.0916850560276	13.2449060308956	14.9366080637918	12.9507886806498
Mien1	9.34063079616463	10.9831788184367	9.59349091374598	13.3534663739964	14.6128255492123	9.64365713270907
Pon1	0.0776670366268199	0.149003569160953	0.475549300609969	0.181160136437616	0.256817726255943	0
Axl	31.9752703810362	27.3260942307943	31.7084896311661	49.4438669784677	39.4827787897935	35.0672344638071
Tgfb1	5.53546307241148	5.56679938397317	6.23197829900768	18.2740705597792	11.6121138880447	6.15466184518765
Ccdc97	30.6848086245068	32.0652732313019	31.6983125797388	33.187488223434	35.269895353448	36.8582168937768
Zfp40	38.3166736368466	43.210137704947	35.9755909318871	48.9627100492136	55.0195022430234	54.7092087486792
Akap8l	56.0812036056642	57.796290764043	52.3221217740105	59.2994653293593	65.1879632285345	61.5528361799991
Shh	4.66444158521749	3.33680070983362	5.32474904990329	3.22709387702474	3.04987964964756	4.08743480108019
Pdcd2l	30.8048825517328	22.9983980378647	22.7762632816011	33.8929678973148	36.1958805495973	30.7656464027784
Gtf2f1	123.878696677116	129.392808472393	131.63381849997	156.246976801715	177.286796474319	163.304906183764
Clpp	59.8125086503831	57.9045173755844	61.9769442044704	66.9667402669659	60.8550919085693	58.6762462151885
Alkbh7	21.4361020095822	24.7589197536979	19.8216711845405	25.2552017514432	28.9313031651957	23.4257170344341
Pspn	2.37425180607623	0.910996512970916	0	1.66139896323348	2.09355210719396	0.584535206872835
Dennd1c	1.45382841174881	1.09875915002533	1.18689062604564	2.41486566930244	1.84522707702716	1.35579217029316
Med6	32.3541442894628	32.9753035638618	30.4772216855342	42.4500639335326	41.1476309014229	36.7639115654876
Prkd1	15.5269438605441	14.2440152536783	14.8641635897095	20.2642464428851	20.5097041442874	15.8520571378779
Lcp2	5.5020450208601	5.81043749087055	5.87232462137811	24.1955429349308	17.8595159946387	9.69340015262914
Cse1l	108.036246732489	104.001835684969	103.236494963085	105.239368653906	106.705647070318	110.659731148094
Naa20	53.6423265055235	56.5260426139634	50.662057347317	57.8139934207397	61.1342642811626	60.5739398299468
Prkra	48.056823365661	39.1782404839877	40.0938709163217	53.7169280602978	48.6874743435557	43.7190828788744
Fkbp7	5.75959912558862	6.83339402996766	6.86750829664096	12.3737862251378	10.0236737240526	8.9557878843063
Plekha3	37.2251694651978	36.0534300554573	37.6498130306198	44.0860665892012	45.3157591234824	45.1146740362916
Ykt6	195.963614856465	197.238682253292	192.127016437858	215.965162311667	216.32693563088	225.258398906153
Baz1b	30.8625286629942	31.0897306385272	29.8881429495534	42.4473030324106	43.4744852226439	41.2350731493553
Pex6	18.9739996700001	18.0869765640814	17.8621127270744	23.7882920212547	28.9520718167357	24.2326491868334
Mrpl2	65.2152180415826	58.4976554597588	63.6065477552415	75.6092728553027	76.1220914315098	70.8066979389779
Mea1	86.9068864369093	76.1057551393374	78.9217902778553	91.5337128023242	88.6597745779857	76.6299027758586
Gnmt	3.17275639061605	3.22248019617281	2.74257088149635	2.39428805999701	2.26280694118108	1.3784561592966
Grin2d	23.2583960526826	18.3218665959233	17.8425696959495	16.7562241615885	14.9045313678232	16.1880607531446
Kdelr1	129.834832365556	120.62634108609	130.607254960559	132.371120278263	146.81285510354	132.325170995644
Tmem143	6.88589868888867	7.15092273377473	6.81921754207593	7.4022638621236	9.14070246266126	8.36589772627614
Ggct	6.62595586934069	6.52318199109775	5.65847790706044	6.33798499683576	5.98993775324768	6.83283542143137
Jag2	20.3912266851169	22.7840685156362	17.0165399359823	20.6533478734434	21.9056487665622	20.3277258305128
Btbd6	63.8240567326833	58.3429762259383	61.7910424375461	51.0544184268328	55.2962603197338	55.9146659054762
Nudt14	7.51681837907174	5.4418695190886	6.42611834964302	9.26279649630224	10.4736968804051	11.1735727873229
Epdr1	61.4150179381155	57.6536338390889	66.572536129889	75.3554887511187	75.103607808295	70.0496769714655
Flii	36.7612771387532	28.1933442937226	27.8965013958145	56.5739483099191	53.1718195269322	47.2321614918793
Top3a	5.77502291750124	5.25798899274736	5.33396939380547	7.36304276888455	6.47321394887126	5.84382685623519
Atg4d	5.4534576712335	6.62817684482576	5.72960963676076	7.29972595720432	6.11335084325537	8.12442779012525
Qtrt1	25.0975142629998	24.1841177172603	21.5138213559741	23.9483966301633	25.0223512431631	23.5923504969284
Plin4	0.106336568174705	0.034000972608278	0.303842301352849	1.57087234226793	1.32833408650307	0.872660434108973
Hdgfl2	59.4548489548849	61.3711968603745	56.3014479262127	65.6790944303469	74.2833162292913	67.6195505023834
Chaf1a	3.48270078474673	4.63317967941881	3.54886317867032	4.77328516606866	4.34304476332971	4.06811152053411
Adprh	84.082134433634	89.9002440353233	82.7070979654264	79.7415488199217	89.4982938012674	85.1947252578529
Tmem39a	5.38782339285432	6.11751736191033	5.58797142494005	12.3748656617788	8.72603154506263	9.33942767547504
Timmdc1	29.3965378708032	24.6888224837976	28.8915391618917	35.4611826038588	40.6059921526128	34.6337109583316
Pla1a	1.0083183859075	1.61204210915452	1.09757440929969	10.7143280139777	6.91528709685023	2.34454190717954
Mcm2	5.24192201319132	4.84205908685938	3.80395685246351	10.3777724284398	8.52394134306124	5.89509973805061
Tpra1	12.0337168173245	7.71278345400446	9.5158201398207	12.33522012283	13.0258493157237	13.8169491809584
Nab1	50.0663689946749	46.3934972060332	45.9156534535684	59.6709673140818	55.9706049342315	51.2916812169678
Adgre5	5.99092549959835	5.9766414711174	7.62985117255469	20.8910859417901	13.6688278950007	8.40722501970112
Il17ra	2.85831191433854	5.10976281269732	3.62752650413442	10.4854951042548	8.47765339309182	5.88557175288252
Lamb1	23.0367305802916	22.0761177283638	21.262045558043	36.4753885373859	28.4934827265759	24.1391761754071
Kcnn1	20.6580093610074	16.8507542970218	17.7262633982234	10.4153452412271	11.5200135054887	14.9800049151006
Arrdc2	5.4319825324196	6.07904138409806	6.31079815742834	5.1168209460419	5.21962960387032	4.3720773740443
Ppp1r17	4.22743844437051	0.983067379767091	3.1374886012335	4.18328344654791	1.12958873021553	2.83850562073017
Cd36	4.32603228771334	5.95395853501565	4.76015575653282	17.329455606572	15.2721418809161	7.94935315543566
Map2k7	28.1569274108197	28.3063198991648	28.0019423695567	30.8502132052458	30.1927502966873	31.4046081071105
Timm44	42.6323349732478	48.0839075392234	43.1797724977662	58.9624325497355	61.5475178892917	54.7484863335905
Ap2a2	215.381155973852	199.664599786931	210.8462147918	174.985239703133	190.828586930523	207.056139548499
Pnkp	17.7985603919777	17.0731958435814	19.3363905182769	25.0385603938497	20.7628835418806	22.847592705756
Med25	27.4378733946228	24.8197291641172	26.5187083806124	32.8599409819261	33.0065819271894	31.9234834784264
Bcam	12.875733044268	9.92129022917322	11.890189296104	16.2473289162319	12.6408270457567	12.0389767386435
Clptm1	102.825978211081	105.41505905014	109.851888047904	100.350637736553	104.068250209111	105.518488155192
Relb	2.78089972168077	3.61232979653036	3.33450027381837	6.28380859168565	6.44959546701945	3.70852606343626
Tomm40	31.769414645055	27.843428481338	33.3465747828953	34.317662634592	34.7968957038308	30.2670853125341
Apoe	1376.47748089081	1288.16611018067	1508.99443998736	1903.68501813347	1667.5597861915	1529.71496425416
Apoc2	0	0	0	0	0.610297479041254	0
Hbp1	10.803211453064	14.6341463210225	14.0786342930997	15.4938182651114	15.2061747226465	15.1855933895885
Prkar2b	337.618606656323	308.547184397579	272.081130030585	251.000443331271	246.659362661223	279.193989755391
Cdkn1b	69.5707937246003	67.731549887585	65.6978878162769	83.6174215333912	84.2576536657204	89.475492305113
Klf4	6.42239395817947	6.16065498788672	9.22075897252591	16.0135102555863	10.0080579647393	5.27059425486241
Ap1m1	123.99142294472	114.530630141853	114.008344243575	109.567800669104	112.199664394214	109.818450324616
Rab8a	40.7528801229644	34.0151452677478	40.5959703746901	46.5184606841177	43.7517930542437	42.1112757457392
Hmgn2	216.105330367154	207.086476469749	209.153295274811	292.439880078521	252.139616245844	243.839434284917
Fam32a	99.3431327657697	84.9619438355539	83.3324159860388	95.8554476388176	92.8985850762432	89.9895197838613
Elf3	0	0.0973866345082649	0	0.355211144045888	0.44760653907244	0
Cyp2c29	0	0	0	0	0	0
Stard3nl	34.0834021937228	32.3088166174998	32.287895195153	37.6407736074523	37.6558992758696	36.7117336145279
Stk11	42.8534825317682	42.0498485593962	40.5619047640028	55.9964001119557	52.1630448359533	48.9409120916709
Efna2	25.665985112029	19.8580994510861	20.4360783830652	23.6509615122008	17.6954765589622	29.9042835119699
Atp5d	166.474458186456	178.95127831643	177.27136063903	149.2225808353	169.980034490361	160.665928828539
Ppp5c	134.143107121529	136.800244220165	144.493956081057	120.619895881433	133.061391985779	142.245598602916
Cdk12	13.335886993484	12.7371757715784	13.1587288348168	17.7909909566325	18.9289772018747	16.7942496121965
Lipe	1.87374693930352	1.76070273608372	1.96676719225978	4.90572783013705	3.62476886316638	3.01265035759867
Pafah1b2	151.423265697758	143.711077220235	144.0496701932	136.712673794116	141.690497272683	148.221891959633
Tbc1d8	17.4856235782578	19.4105377998645	18.1507518397764	20.192387412901	21.2618019032457	20.3082191375678
Cnot11	40.2935167191403	45.1753509084077	43.6856829210621	39.5098481189165	47.8774717886041	46.2835909328599
Slc2a3	115.786017682821	132.255568822489	138.327780031051	108.985937536925	115.567977330087	119.088337790838
Foxj2	28.5032792978107	29.6032968348732	26.6038609762045	32.0147167429669	31.6952275602455	28.9197317116401
Sri	43.5128130105332	45.3438562387168	45.3321191470323	65.5711574603066	62.5327876838207	55.6766169473218
Dgcr2	51.039380783756	47.6045859698603	42.7941907830581	43.4373522894201	43.2602772548869	42.2497918615198
Irf3	10.0703593710396	8.9072273614507	9.52927845845828	17.9983278863064	15.0639041989086	14.5699051326742
Bcl2l12	1.13906412695222	1.42043535127161	1.81334456143653	2.39120377246959	2.25989202593198	1.54239198649115
Zfp959	10.6655115398548	11.7301964975786	12.7230417554078	21.9823171812159	14.5932896839643	14.2609398073942
Mpnd	75.5796967596479	72.5931818589941	74.6169653675888	64.3440718032899	63.5013863715844	65.9918692257912
Sh3gl1	30.4476476869578	27.1821219534418	29.3666303887362	29.4344737532358	29.7980300578292	30.4046943777429
Ebi3	0.195042520847642	0.187093736962506	0.955384312441247	1.13735284248727	0.429958274315125	1.20047524846986
Yju2	5.81318020408351	4.26933110696971	4.39359191180052	5.24366477140793	4.55525003049334	5.75830868084361
Ranbp2	57.4404552993174	63.3101406441078	62.5851260868001	90.3354521604782	95.2744717494155	91.0493328958876
Edar	1.0520605446146	0.534274281956495	0.909414486598258	1.29915277974484	0.613905230484686	0.685627493506714
Grk5	20.9605881955765	20.4735974195733	18.752887220166	22.324680628633	23.2086052842955	25.095326776501
Dvl3	56.8491444983069	49.6819977168543	47.9877168594778	58.6020254485512	65.4853953845264	67.4736009875428
Abcf3	60.5398175864656	52.6718825795734	56.0862682511548	66.4737025964112	67.425263954354	71.5646551309745
Eif2b5	95.4092401657519	93.7673437499106	93.6817824579465	101.156468731175	99.9035804567853	103.567474761472
Cyth2	90.1622984231754	86.5504862131705	83.2885738576033	84.8080271560769	99.3063832050902	104.232892641944
Sult2b1	5.47027615853691	6.55917487961366	6.34991949128122	4.58546114020843	7.66240070898297	7.29499937047537
Car11	129.952194722001	136.762996438447	130.086288470966	105.218483934452	121.853211184983	126.163092480554
Dlgap1	66.9701450825803	75.9955937301794	79.6995850420359	57.063528812574	69.5444891986622	77.6073898790681
Plag1	1.35254301996849	1.6535762037978	1.1366788100492	2.04136543092438	1.72464587692237	1.69761090586843
Hck	6.88578420016209	4.33463636019976	3.42559164281014	17.8179479745138	13.6376105793766	9.00608927570449
Mrpl4	30.3603026743912	32.4230515979513	29.911523921526	29.189072060279	33.9376236239494	29.1150799038523
Keap1	27.9130661379065	28.2476859736357	28.4849267421152	31.2674364669982	30.8191123113033	30.2869699062829
Ap1m2	1.36194342364039	1.30643862560447	1.22891631604863	2.50797168544409	0.790082560703788	0.97062629323888
Glg1	154.729956625314	153.479141371729	152.820188511145	161.017913551469	161.938174784592	176.011547719916
Atp8b3	0.907384331785119	0.503918504222387	0.467860595207238	1.00255010854082	0.526386431887757	0.823037477396583
Btbd2	63.6564604698545	62.9995413486495	67.2353693043176	63.3352450674095	57.6311270481388	65.3770283246006
Csnk1g2	71.2246078028483	68.2772572304983	70.6315521833546	60.8068584847076	63.4710007855047	70.4278482226705
Abhd17a	103.155178687442	113.326317087499	124.006042666334	96.8895227813564	105.84144169551	108.89358120135
Mob3a	24.9011879520418	17.3176125321552	16.0938509471872	25.6531436902889	21.2710427113838	22.3937700840814
Cacnb3	124.214459917361	118.290738734156	120.149226192764	92.5627095927322	103.008245502559	116.631828614861
Ccdc65	17.8526572446497	16.6915414931286	14.9437070008332	15.0226496739035	20.7983681817963	17.6645835028252
Fkbp11	1.33084447122691	2.313850340218	1.12044054487363	2.61918994213549	1.83359885143756	2.55977169058266
Ddx23	41.2650986008255	41.5937402001732	40.4880336904758	57.3127965291302	54.4841137979504	55.7341978816743
Pld3	436.53331474871	493.468178810835	532.026860799325	290.600497509727	325.633987265987	355.718060013953
Grik5	141.458363571676	149.772374340322	145.547568031803	110.323577963714	123.466911406135	126.793694159967
Cd79a	0	0.740927156675638	0.37835054910576	3.06281236632635	0.851358698948843	0.57049352121496
Rabac1	156.653851191647	135.384369872278	144.419856965958	146.504189709318	141.553951751845	148.449681642486
Etv3	7.68958087760643	8.76317638338518	8.63853769915003	13.7970176811331	13.3532719826143	11.4074827607335
Prkcsh	65.1807929681828	59.5446498357559	59.8323112587203	77.9827640354276	78.2268599930754	71.2279734938194
Elavl3	231.971913459878	204.280456061721	188.139367349243	174.645101720191	185.470333490324	197.889685508038
Rab3b	114.711127050427	104.58338181713	100.271162041359	80.746629785365	79.3396246059918	96.0780812561157
St8sia6	3.23051902655475	1.8593172524003	2.69730271578451	3.69912734120178	1.90984728003548	1.55454026176345
Fcgrt	22.3794128743752	26.1922331764577	28.0611189096507	38.7132831939685	36.2332915629134	28.9987303953254
Nosip	37.6203590243313	31.2292857522555	31.2050694419956	31.5938747337848	35.3522442634155	37.206500914243
Pih1d1	51.2556300437343	45.7464564954859	48.3031902293091	54.449472408595	49.6171849100312	58.1572017707514
Rps11	101.740944264819	65.6454607411868	73.6071148097451	117.746129611676	111.853769491037	95.1325979436099
Supt5	82.4717206861836	86.1901638244462	82.6789483043317	84.934842605351	90.8156316829206	92.2444015500738
Dll3	3.08002939208597	1.66664414290885	1.35396393966159	4.42107008684896	2.8725738629865	1.55547894999637
Paf1	68.7414265999944	70.0847263498329	69.7488903341061	87.5003454530978	81.1077892164112	81.3962724210965
Timm50	29.0992688777874	27.0284926077984	27.7271463764218	33.2527393331002	29.9477792819674	30.6593506833562
Med29	15.9892236275826	17.1915922361715	13.1251606489919	18.2377769235334	19.7539143770404	17.0870455332883
Bicd1	14.8336917501417	15.8855453403524	14.8623636230345	17.0793974264011	17.3922072650059	17.5515595074663
Ncstn	85.4451115280316	80.1704431544518	89.1718461489374	92.9814991558174	94.9279726822631	85.3862559475847
Pex19	107.672163763826	110.811084362013	107.144660047405	112.913289827975	108.663585849934	111.772018152048
Phyhip	217.576435376727	267.990755044796	268.619267214744	138.106215374602	179.798355720042	201.280178590951
Crhr2	1.45212303719749	1.98388858990097	1.93990644191483	2.61731238791312	1.60055435110599	1.40836986990171
Inmt	0	0.134941357617377	0.172267735301462	0.492189444331453	1.0853759204433	0
Cyp4f18	0.849354986304817	0.46556587298714	0.148586726165856	3.11321983705458	3.61095416042895	0
Impdh1	90.1956204954289	88.4861365356648	80.7472314912218	61.2024274370803	75.0885449019278	78.8142979100659
Psg18	0	0	0	0	0	0
Dusp3	95.4735231261612	105.001784729323	122.920129026791	81.3517735643205	92.2506610071949	103.915927294524
Prodh	3.17541334085948	4.07056655798508	5.05513113057633	5.42037538085806	5.94998947007598	4.86835285292862
Ess2	26.2264197697105	25.2596444555492	23.7127695545926	25.871645513298	25.2718112777422	26.4561932913204
Slc25a1	83.5205610484101	71.9354670843993	77.9503533449759	74.1165125853633	73.8296374861261	69.1393860270737
Dgcr6	40.6424185328007	43.2535649994887	37.6738279516686	31.8342965404919	37.6492207280061	43.5328923100105
Ddr1	31.2112159756322	27.1804796874088	32.8513918265923	62.4635897071227	54.9281152759971	50.8986418293102
Ier3	8.75639180290746	12.790197699086	10.2355364184197	73.34246462404	49.1346128400581	17.3934109867267
Fosb	1.80265153656304	2.38627678096869	2.78144922702459	4.24677313346353	5.84152345258252	2.79599396379093
Klc4	18.7486983916632	16.8946353347553	15.0743325911751	26.7249687856843	30.6845863887693	20.2819207630069
Ercc1	18.2320559053206	17.9748308679908	17.9853937119821	21.4321000434944	22.089296408399	21.7309558949125
Cyp17a1	0.162570654690015	0.0779726151834555	0	0.0947999425264294	0.179188100716989	0.100061279523246
As3mt	9.67027142258901	10.4861030527571	7.63727436057447	13.3211920722382	10.8904468772814	10.4375567282994
Homer3	5.56154681689293	4.58172983740141	4.80747163167018	8.62285381068853	8.36568815483255	8.69869949812801
Crtc1	47.5842357228784	45.4132819779926	44.9603070697409	41.1052865954463	45.1045148203134	46.9051081148966
Rnf215	29.6475120508738	30.4706292666221	31.6132901648544	39.1634610721779	41.1253548950938	34.509575795522
Sec14l2	18.1732887632942	18.7262415451605	20.9178737177186	24.864577484652	24.0653964000008	27.825543526883
Aven	5.445824356058	6.04416401360987	4.90520401087514	7.29606959671745	7.19305320484672	7.42398283430468
Cp	6.02344158608645	5.93595269876615	6.25249394554795	25.6573770663957	18.465103320366	8.66023799193391
Crot	22.4006480217181	25.4053818030452	27.5830447184402	52.2500229991131	45.4702940986683	32.5008431281805
Rps6ka1	12.4221657370505	10.9017912682387	10.7454931955754	20.8373298017178	18.1199442399926	14.9661879215809
Calb2	197.186311835403	97.2382936955461	159.39954138209	135.542703821211	88.6732823199401	127.804950610051
Snrnp200	86.6175885626258	83.2532436374796	78.0106907253424	102.999511394817	103.022764704258	94.9315377174609
Ciao1	48.9302328587659	50.5154261698879	48.1940134045874	53.1242322497742	60.5276888426803	62.6591755556816
Has1	0.846911067395384	1.00354794874381	1.0371142895641	1.27822549615294	1.53749577037113	1.28784051403443
Taf6l	6.05654267339808	4.43259633887403	4.77968277724616	5.65080963259811	5.43939639510628	5.2464860137974
Insig2	36.8110890803058	35.3108857799512	40.3958658690664	55.4026085801139	48.1456703893678	49.3827056322337
Kpna6	81.1809935601227	76.1078083754997	75.5325785490147	75.6021709594297	82.6584400351437	84.4096982902918
Man1a	20.5783912827675	22.8058868460492	20.5999852148948	33.5779287739754	30.6024930384467	27.3422144344385
Itpkc	4.04588680286111	3.26821075663111	2.13827120359083	4.42054725525021	4.60026880273139	3.30281746757906
Coq8b	2.98171343656182	4.29029452290303	3.94741673557536	6.01506134058955	4.70768134791255	5.00967390960452
Brd8	27.9840620686777	26.5187117529035	26.6996355529028	36.3151532511008	32.291067403956	31.4774929659493
Kif20a	2.49050147872218	2.23969059375824	2.1602961517997	4.29635167707916	3.77447465014604	3.12964838386359
Farsa	31.0488097185578	28.7367405350903	29.7615476129536	33.3766192125133	36.0812495107459	38.0375529790104
Gcdh	28.1144518728043	25.0087397284132	26.0215603257028	32.7888004775325	29.0964973350144	30.886127131113
Mast2	82.897672608828	77.7951849856357	71.7514156699367	74.4612890489095	82.0451239632258	81.5891942814905
Dnase2a	2.71481529503425	2.76443235087166	2.25044506372872	5.94268443850764	6.72119966458763	4.06170074662506
Rad23a	39.7403870179868	40.8018262699316	46.4193691091601	45.0234606395636	45.1502904967309	48.1673341249458
Calr	634.988698888985	592.3175947988	606.765238995659	649.598918973772	625.727832102123	623.310592471416
Syce2	14.2961808382936	13.0553021315278	12.7450111797828	16.9398534642944	17.7744488702797	17.7392178100455
Nfat5	26.0130562083303	29.1469809261987	26.7709569513021	30.73796007585	30.6563899702552	31.4337957766274
Nob1	28.6029915351246	28.9237472276865	25.9340523627712	32.5302489162486	31.0996985305797	30.6795466002073
Nqo1	11.1597478916516	10.5659170364448	7.63169354033569	21.9736862392086	16.7733561414018	10.704559730028
Ppfia3	88.4188324446044	86.5374026932126	86.6420118425467	59.9176311663452	77.1990382175185	82.9911230520832
Gys1	13.0187727504157	11.316026194115	10.4173597038681	19.4039187469226	20.92852653087	17.5301974032219
Ruvbl2	35.2122323486445	27.006871412339	29.6333744178296	47.3080778997824	43.0859083659468	39.0494494345153
Lin7b	24.7694671548715	29.9582728232613	29.2019124467314	16.5072422057503	21.0271050273164	22.7261534662232
Bax	18.4233503619641	19.1794823827694	20.4622586994623	26.1501666945421	21.565844973347	20.2176485306737
Il7r	0.0965383112069255	0.463019887699724	0.531986996668664	0.619238987943731	0.904452225690165	0.415931336416384
Tfam	32.4077346615755	37.4114121459295	37.0775437231307	40.3984244796259	34.3228386084933	34.7117499662955
Zfp81	33.1817599647859	35.1046266714199	34.4636950212974	30.5413576912378	31.1294856853771	32.0323571175595
Efnb3	275.073071503646	237.205116986814	228.261512028708	267.284278649707	236.083024140041	221.185697865111
Mmd	313.891337909524	302.787154769368	297.56472837911	207.74307095179	233.676018945786	255.560228527822
Hlf	64.3804976634216	76.2021787535179	81.5622353831022	50.6063964790438	67.3593574742291	72.9479988939478
Fam162a	48.9877978302597	52.8335105955506	52.5315253129151	55.5884547628963	52.8277086667639	62.5851529881242
Rpl8	513.756643369221	474.230998438281	480.270779095168	760.654217326592	663.387969086234	629.370217889372
Grm3	105.637307550174	105.014383301343	98.0835635671081	82.9947520653885	99.2669164079952	105.957119015949
Ssbp2	55.0506481987974	53.0504585826345	47.01388165409	51.2838593385312	55.7067079552214	60.6187532016895
Fancl	6.94194050990259	4.6100962221282	4.74093881152765	7.08410270347637	7.13651681021941	8.62761483133323
Brinp2	61.4108746703772	65.2373049373672	66.2111731101525	46.2603058197569	52.5205288313722	57.2659146712483
Gstm5	123.634982701561	119.441051948675	134.147768709601	131.866717814489	136.272550157595	131.597261673405
Gstm7	12.9339628595691	15.6434204096534	16.1830525408346	18.3635952984048	15.9605560497914	12.8064690115781
Gstm3	0.171685026740429	0	0.210242846712242	0.400459247637856	0	0
Stat3	20.8612175700414	20.3056503735235	22.6531979160993	75.0002961146841	57.9917449725386	33.8230341947807
Stat5a	0.75731076610318	0.908059047604995	0.927391133042389	3.16488001119879	2.74762204714688	1.7479512045071
Cavin1	19.0128125283849	15.8905017287142	21.3617752617204	61.9844934126152	43.6415440278567	28.4253261962495
Map3k11	11.2206502531836	9.14148604394569	9.78785027882633	15.1178607329546	13.0452648759621	10.9112351391553
Akt2	44.7254303476908	48.8370014214349	47.5807779904853	62.1005817308184	61.1952238683797	60.573782488962
Dnaja3	61.9082516771291	65.2354541359711	68.6252647852624	67.0343904278507	68.4265625452408	77.9081432824432
Hmox2	75.9400745141688	77.1302160976716	77.5787573740667	78.9752779707358	80.0096689718358	87.982435772814
Cdip1	44.9310806471689	52.4258005184717	52.8101124117449	48.1884704019162	48.9830837951928	55.172386801867
Map3k20	4.62324578270151	4.58336446154357	4.19876146556318	9.13271418839889	8.97254253427721	7.6517525551453
Cwc15	108.456306069161	119.291252847908	111.76019988624	158.402916905264	148.914721146374	130.862958771354
Col5a3	1.85114231037112	1.07810396276527	1.53824029953153	10.6789230546214	7.65135029672191	6.2258279069376
Dnmt1	54.0348427576461	48.3206034639747	49.0952532262205	62.3782454530842	60.869665648082	65.3143807585153
Ppan	11.8610599418372	14.6130301964299	10.2569000187316	18.3567158306755	16.8529898878343	15.0852127656579
Angptl2	3.83128549152112	3.57210340378398	2.323942699105	4.38476118477092	3.23624655286452	2.82094495897503
Cacna1e	73.6137393221904	80.1560653780197	74.1841072313615	56.4479198551351	65.404292249518	69.9812926079452
Cacna1b	93.7037090493913	98.2892113537509	92.7910044663151	73.4274172543291	85.3902669532154	89.6811762965721
Trmt10a	5.22061536550758	6.06356353702107	5.46004050049143	7.10885454536649	6.43853891871802	7.19075041784227
Etv1	44.1490837410936	44.9966911626321	46.7879993520988	35.6950867758996	49.464183687481	57.6603358873113
Kifc2	254.158462769109	261.316754274979	278.011731883652	168.970021132049	196.348778628795	221.613470937802
Psap	1738.62098778846	1742.90730326289	1886.10567473668	1672.67879784451	1671.86768172461	1641.51673214934
Ikbkg	26.1158330312566	26.5689717331343	25.8975117979057	30.0047423805739	29.7947830583591	29.2785107668608
Pax2	0.166447826697752	0	0.203829450898595	0.0485304175080711	0.183461582503702	0.102447656899166
Wars2	8.365703786964	8.46050089786692	7.32413101823172	7.81410753889993	7.21810712537822	9.45932502549999
Atn1	5.77376747508662	7.9791411780799	6.77087091766757	7.58970387610006	8.89873425445959	8.13139300741936
Phb2	42.618522335892	40.8816422426636	36.103017199449	47.7980639195255	41.4366216251538	40.1669073862754
Ptpn6	3.29344822239531	3.6215525126585	4.62331675955497	19.7672086653817	17.4421581564545	9.29498595174186
Eno2	279.614701482274	308.096502913185	331.04695841374	215.747398035493	224.62189987884	276.304139130623
Emg1	22.3038198706677	21.1151762532787	20.9458522237547	31.7358765917151	27.3687192369042	25.6014305528285
Lpcat3	24.1057756697086	26.7570379749798	27.1579976425298	41.206558034124	32.8706258781562	30.4369699716303
Atp6v1f	178.708124178781	177.924560352527	183.320094211685	188.417959314624	194.174496067371	195.747258181069
Il12b	0.34328277128018	0	0	0.533809938227609	1.00899206986357	0
Clcn5	16.0574223782237	13.0840799987134	14.4168176542749	16.0223737720847	15.6407647205233	13.6938039845082
Clcn3	88.1277319110425	88.5327872874195	85.7514083507318	85.4346996738902	85.1464725435451	82.7265068448731
Hif3a	5.29992447634168	6.14576439106452	6.77774689391275	5.78988873200967	5.76772045490873	5.20279890542234
Gpx6	4.6068815717608	4.89261064720451	2.41779275000594	1.9188672230021	3.26428848047143	4.65833539266615
Gpx5	0	0	0	0	0	0
Pde1c	3.95972440100348	3.23017520144141	3.38490985342569	4.50294175559173	3.38518805525254	3.49712714845858
Utp20	12.3364252135715	13.4637048825136	11.0262159457578	21.2337832166672	20.5055823600077	19.6141106477805
Spic	0	0	0	0.205025541212812	0	0.0721347799067973
9330159F19Rik	107.563363941694	103.142276227302	82.7793208123636	96.8163177268208	107.330393984709	114.729047033262
Cul3	222.261541178569	218.210117479295	210.185724656523	212.187888813146	224.514452619976	232.947775584085
Sst	529.450907658016	560.577470231052	605.159105947868	487.50192487175	497.204107018508	527.623690842077
Il11	0.973431830349209	0.830009316055476	1.05959970797416	7.44236479945682	4.76859057668927	1.19828312920121
Large1	91.4313177328126	100.454840572635	101.218092578835	67.8961432056725	77.6979237446313	89.0333010885788
Ddx56	45.7622272618478	47.7329083865533	49.6196361531012	57.9305485130247	55.8266786579281	56.0046111547386
Tmed4	72.3394627210056	74.6452471544695	76.1837837135173	104.373690334264	97.8447241950815	88.1585369650929
Col26a1	12.9112138380737	10.9062193586905	10.9900745817944	8.76501747970438	7.4644248379031	8.74314816554785
Bid	18.2599359072906	16.2993956014253	15.3730754867401	22.1831861722752	18.449206792151	16.8583246577335
Ralb	29.2648447383557	26.0576415806525	24.6556009653633	39.0290587568852	35.3258253742679	31.6972218759217
Ppp1cc	174.856988652075	168.739754461178	165.82781824961	187.522644566725	177.224933344431	186.924935336755
Dnajb11	81.2399119417309	82.732896996597	87.2198561735487	91.5022153823896	95.9071358722549	84.5079671427071
Tbccd1	8.40113552775795	7.74760586745755	8.14293364937312	11.159793301145	10.6542161028246	9.94240556611714
Clec11a	3.62786951177308	3.04501654624472	3.05431038669852	1.6747883443008	2.41588039307925	2.79116542490315
Zfp324	17.6255386490539	16.9524319329171	16.3322507809963	15.4994330516827	16.5182839298291	16.1856036136053
Gab2	41.6367088380004	35.0392476125923	33.1129417714662	39.2815266819354	35.6362077249826	31.7138779986513
Coro1c	49.9347608188624	46.11241115154	42.6676373050557	51.2018267512446	48.1847351685454	46.8185844345828
Tax1bp1	67.2691528855586	67.6178976626648	65.2448307175705	81.6325412689739	79.8563040494383	77.233418080907
Psg17	0.214361021608737	0.411249852606348	0	0.625002466920684	0.354408461804107	0.131937946011331
Psg19	0	0.0673654209103126	0	0	0	0.0864491986287203
Ctse	0	0.136218405844875	0.173898029205118	0.828078978998274	0.939126530674998	0.262211062761177
Ndrg2	335.001408155781	317.217459492968	378.431184723409	412.79968689023	367.053240309678	346.153592724884
Mettl17	22.2244322093111	19.469624676412	19.3009289346879	24.7293167757382	25.3710038802649	23.9382626878678
Arhgef40	11.3560056113873	8.8520281279149	8.90753474513971	18.5619582932177	13.2347594391004	12.3219299665263
Pnpla6	24.3924627462872	22.6191659989201	19.9516517107872	26.3096522331152	25.8369544123807	28.9697528657522
Mcoln1	22.1057141949925	24.2340747557147	21.8167792743157	22.5844703684787	27.6161830072959	26.6617687561726
Arhgef18	12.6565450731664	10.7261328697317	11.4109233800757	13.3433459355591	14.5397035533277	14.2235356969272
Pkn2	12.3228038475162	12.1559350395147	10.6381378969063	20.1202549451694	17.5511592280861	13.8782285105354
Cd33	6.95135465948367	10.2243561571949	10.9598722731643	10.1000913479208	7.7257487778041	7.55871493633635
Etfb	0.773467599687629	0.927432015983488	0.473588268682032	1.12758177099898	0.639396715058431	0.476064753469949
Nkg7	0	0	0	0	0	0
Stxbp2	29.0616641464958	34.4183199708373	25.8463730952708	31.8737733511564	34.1796669450089	32.4436013220936
Pcp2	0.123128596764256	0.236221197572806	0.60312554403623	0	0.135714400607146	0.151569851268357
Sgce	9.54443856025997	8.80959036568075	7.68808882247327	13.1596825604924	11.7356892355562	10.2869823748755
Chn2	33.3436132515987	32.3933556318406	30.7307615463225	22.3568501367258	24.2878339864799	32.035586735721
Wwox	7.94292603249288	7.40698460928073	8.75139729444193	7.50887659489369	8.38902566610866	7.87114319720876
Slbp	18.0033621711791	17.5539251999331	18.4629275945198	27.5202699430666	24.212467628703	23.4843464698162
Tyr	0.221659187311804	0.182250569134146	0.271440436418921	0.258512558892864	0.174511764280013	0.194899894244871
Ghrhr	0	0	0	0	0	0.158915793769401
Aqp1	7.2827259390999	8.21873517478766	6.81988743341552	32.9750064725286	18.8873943376223	11.918109901355
Arid3b	2.00358751655137	1.89486360478092	1.90064700758295	2.69873182005853	2.58163637532117	3.43905455068647
Cnn2	12.0774135713051	12.3751099209644	9.85987678036414	32.5458602000449	24.2035048432667	17.457642921344
Polr2e	37.4288792399802	41.7256873831363	45.0089778665378	45.9131026109368	48.1305277144759	49.395195273568
Abca13	0.102635235739144	0.218783173190824	0.181545768800256	0.159599354488456	0.226252551576603	0.252685532651254
Myo9b	28.750100013099	26.7723654640862	22.8955302324926	41.3001630568934	42.4723103022101	38.4203300236306
Hdac9	22.601955512999	21.9572998521246	22.1424060729553	21.6716383306877	30.7808456164306	29.9701340295051
Ly9	0.340307032654334	0.914026740129111	0.5834286711392	8.01711662197333	6.52660279508267	1.59187301476982
Cd244a	0	0.0442793632241507	0	2.20724825416925	1.57724849407448	0.340938912250411
Adgre1	11.4694400051227	12.4022693605113	11.7469782450316	29.671210410774	31.18312888548	23.1034019979365
Mtfp1	51.154334320909	67.2066971572999	75.964321595105	46.2170984623865	55.8121959291959	61.6950340183348
Rab23	19.3429449125489	18.0855623579045	16.7672541116017	23.0975564889557	23.1766452245851	23.1420909902553
Rab11a	261.865055657401	237.265874712219	227.264437719485	188.365549851669	203.145225744995	201.412623895373
Eif2b2	61.8519675390785	55.2078384341108	55.856784460907	62.3875142045939	66.331727331933	62.1753198293605
Dlst	66.7302110591458	62.7458257919666	69.6639973481063	65.2476684125338	70.0474851433617	72.9557907706079
Pgf	4.34186289369849	3.34680599003202	3.7028958198435	10.8508867943736	5.12750791681052	4.48579928378057
Ulk2	174.46734754273	171.186105808338	157.159360410383	155.822934083036	165.404452007852	178.841367740252
Ccl24	1.21664362634419	1.50050622304168	1.48988310261287	1.41892452097483	1.72414928245542	0.855813707615326
Dgkq	11.5529527360171	10.8718924282221	9.8917958553529	12.1957638276909	12.8028763447043	12.7955398964675
Tmed11	0	0	0	0	0	0
Grap	7.657458637352	8.66996344831501	9.3772062426286	14.7867287658565	15.3583589721858	11.4351125980729
Pou1f1	0	0.0554886093413287	0	0	0.318794557401561	0.356039175539445
Chmp2b	204.18220711369	204.595735595588	207.436084059132	221.655439433763	232.258866181298	224.185017013506
Plod3	17.5819677133684	15.7187720629128	15.4922785796694	32.2390075665953	30.0843298746938	24.5248672437197
Ap1s1	231.837587311495	202.547101401493	233.870298799885	218.671245497232	231.832797645954	210.008234588384
Mapk13	0.214361021608737	0.479791496142502	0.525006427326625	1.08333760848716	0.787574361948537	0.351834525593708
Srpk1	33.2817307764838	33.2512254308348	30.4001882652471	31.6460525442611	37.5055563190254	41.2156831781316
Pax3	0.254655485840313	0	0	0	0.160391739897595	0.0447825596763825
Lbr	14.0881250133542	14.9197922595247	14.1258817822502	21.227241967535	18.3941044759762	15.1308798154422
Crabp2	6.46974637186728	8.49252723169892	4.58685644324642	15.2893947054274	10.8842538790122	8.59293282418811
Nes	19.4699009453363	14.0325552033606	16.6253398654201	61.492995292401	48.1787814930143	26.9901114080403
Bcan	193.122716769943	173.723717047129	194.852440305269	179.048443123683	164.82086530897	157.419761011361
Hapln2	0.66451012321627	1.18379597220771	1.04624857109657	1.2178453826413	0.627800735862786	0.467430935249771
Prcc	108.19665686742	108.827408823725	104.919995462684	104.425138336074	111.21908296362	110.220671369121
Rrnad1	10.7890314757372	10.5535972363	10.126365663814	15.7285389192013	15.3342293367167	14.6355006891594
Hdgf	199.304266219755	192.384198786473	195.520579683787	244.501487416913	236.169510599192	217.470290868918
Slc25a18	80.5620536977917	71.0648785484184	77.0201734656496	92.0333304002241	74.2570114533308	78.2928473782637
Thop1	28.2961631181517	28.1672413983322	27.7862167514255	27.0336113779604	31.826006147145	30.7794355563731
Apba3	9.26796175050247	9.93616644201937	9.53731396355751	14.0787753072248	12.5330605540288	14.1890359072412
Matk	94.3137161023836	106.167184371115	94.7960013773923	63.8253499383507	77.655106583677	84.7372466765256
Pias4	15.655026055038	16.8868427672953	16.5600809024814	19.5366129898855	20.5451401721743	18.5962875601833
Map2k1	150.539467193464	162.741426866513	163.865172849809	136.63058954887	140.833207000821	165.048884999864
Sgta	124.983058582016	123.49292586892	126.313698338564	117.468301063891	120.247489189408	130.057050903986
Nmrk2	0.364205618482737	0.11645424584235	0	0.424758958183185	0.669055892650209	1.19555420820446
Tmem242	89.8110827926102	92.2625725983221	104.579736754047	107.029546153082	100.6118747099	106.634877061648
Dtx2	3.55286929823766	3.93003273114461	3.72364839313584	6.08470832369499	6.10336532578176	5.31917062679418
Zp3	0.170127792457504	0	0	0	0	0
Hspb1	7.20427676456337	2.72238627536997	5.07947536289452	40.2280928703716	24.3032768081464	13.7056780536816
Rasa4	3.00706841875826	2.36530476736994	2.83545554473443	4.73448763020765	2.55211973408528	2.8872993500422
Syt5	183.656956314124	185.425301607729	195.835117546646	132.243169153796	152.604115009817	172.295436013397
Hnrnpa2b1	424.689747889799	420.138197087875	403.520943692715	460.652638886449	450.691941843129	450.574900826728
Fxyd4	0.460049199336406	0.330975228651134	0.70421148079162	0.134134409619996	0.760610909945694	1.41578787813687
Ccdc130	11.5296628864799	14.1052288280685	12.891304777589	16.7595316477084	14.2736890568235	14.5014201769474
Mri1	15.1290545789121	18.9321942203247	17.6846802500072	21.4941270228633	24.4068645705654	21.5018944919263
Prkacb	396.762160997051	412.687962187467	417.621604399224	379.477387390551	384.601058987278	409.161050393473
Sgsh	2.70258060160006	3.52180436595645	3.43442694656644	5.2928391998996	4.10291629021293	3.38961557125368
Chd5	137.729695580213	133.33327064097	129.429999103732	108.994221419119	120.172687295853	129.412910556435
Cstb	82.4916661733078	69.4623508646651	74.5065089487415	214.179950081265	174.853263632819	129.574878826142
Sh2b2	6.66160772623126	5.59135483305176	4.84363586642963	9.61435538471135	8.26035265073382	7.58533366339938
Pex5	73.0094171968449	67.9532236200002	65.7090213317412	61.580892384288	69.3357060484117	72.0254704187971
Jkamp	54.0122882277978	50.5278191212261	50.8868134099785	57.0442445215449	57.5058012556571	58.5633923618788
Cd44	11.7256363771238	9.81391696068034	8.62355596080485	75.1939952335529	47.6327904421898	17.3373004106118
Slc1a2	781.067051513282	974.019114877015	1080.93838065626	559.701059999987	652.658851484328	727.663945475575
Eif2ak4	18.7138291654602	17.806396200417	16.4112911200419	18.7978481180768	18.5972954106736	17.6489341060291
Wdr1	109.137677473549	102.069588737784	109.210657993475	121.943958221934	117.282558174176	110.528979790358
Slc2a9	2.08119542415565	1.48666458014851	1.57254039781807	3.35679074581952	3.95336610120237	1.90781803566928
Ccn4	1.0111368851647	1.55188623755008	1.28775160968387	2.12264989138864	2.05066532578165	1.79236455819638
Ndrg1	13.5129339233281	9.75440260321399	10.1125024885153	14.8442823764266	15.4583558250904	11.5935769870314
4930550C14Rik	1.01759399142094	0.610076780947154	0.389415618779116	1.55764955075273	1.47211201223052	1.2526462296715
Man2b1	25.2954550353136	26.9546455804301	27.5078902660425	32.4446832908022	32.4557962731136	30.827713814719
Klf5	10.1266107739423	11.208357380335	11.2349961935308	18.6238958710567	18.9367644850322	16.1948058147267
Wdr83	19.8881081288112	20.9163893727515	23.7678122004415	22.4495208535131	26.4108507416222	23.4004917201749
Prdx2	212.017105312465	183.130908120172	188.511733554226	188.484350696915	179.353922573701	178.959765462532
Polr2a	62.3927975692799	60.4305094529252	69.0338504882636	80.4552490013217	75.4403073615247	71.2767358592201
Shbg	0	0	0	0	0.329463380897719	0
Senp3	80.0666739543531	81.0242604307185	78.8485352976094	94.6073393814849	97.2671687089675	90.4748484581805
Corin	0.500175712764439	0.39982624606787	0.510422915931077	0.777780848846211	0.826953083264166	0.513092014680309
Plekha8	10.6675591140602	9.43144739052768	8.61707549042282	16.1135539820174	15.0516085609283	14.911530657344
G6pc2	0	0.10937496171558	0.41888810381936	1.06383398794993	0.251353522235816	0.421078550545283
Spc25	4.87153572819569	4.06347879243574	4.32290422753286	7.24595081693867	6.5367684031956	6.17062353407359
Dnah2	3.14280637575673	2.48101695331642	2.30181364904723	3.91085857394651	3.62979806912479	3.31343359970727
Ripk4	0.564107949326879	0.420869731796644	0.690797929793618	1.31579466720144	0.898111117137503	0.385783469749784
Ufd1	85.4428392600824	82.0104859736606	83.4004672835074	86.0272077138352	88.7982829881011	84.9867814831148
Zfp287	9.87965000167186	10.0145158906825	9.85934827018554	9.90569948613015	11.669660240589	14.0495242588543
Prlr	1.12987081966673	1.0134457559718	1.07814736395244	1.88246391358202	1.03510653846302	0.812838905038364
Letm1	39.7445323476115	40.7872490724367	40.8444118420885	37.0765712538846	40.4392911386265	38.7897562750694
Ubqln1	217.263116050665	214.14207361928	210.255779305863	215.136459892247	220.439490490538	229.340252143344
Fgfr4	0.127091512122462	0.182868016697534	0	0.963442540719975	0.280164793449466	0.312896316626486
Cadm3	377.616101629188	364.758704390823	347.501666412359	235.012310298854	287.551028269707	315.946601609306
Fcer1a	0	0	0	0	0.248583091428144	0
Txn2	52.0976747437293	53.5147667424544	55.0208730561297	57.7028181239358	53.708716107745	59.1275141511275
Casp14	0	0	0	0	0.10362820450327	0.231470080111776
Slc1a6	21.9640357488245	14.4472532192147	16.1380925071978	18.5409653951759	18.2144870326529	16.4799814220995
Slc1a3	284.664253309041	288.16152469211	306.461815877904	403.39124939483	347.907308197829	289.727199447725
Crbn	33.1396856300915	33.9228117873139	30.4367625382657	35.9425652788175	37.4509545363981	39.0484922181973
Il5ra	0	0	0	0.220280591382701	0.346973322999596	0
Msh6	29.2095251006099	22.95182971951	24.3537265221491	36.6027676141535	32.195228143203	31.0476157128699
Fbxo11	193.136987790144	202.255521244102	186.489518188796	192.114699822325	190.761544510562	180.785293142043
Mlxipl	0.853495937122577	1.09161662117896	1.34380030571101	1.42199911263582	0.985534549652502	2.10128690475006
Tbl2	14.3844294974199	14.5678258113733	15.5446683028859	17.5446268763088	18.8867451230967	17.424879148916
Bud23	14.6906304525423	17.6627318202304	15.3036427145921	22.792470376691	25.2775085654775	21.1116300717282
Nid1	48.7568663399107	37.2541545983942	42.1600652120629	77.4686192677964	59.8865057932519	44.5354704553508
Mcm5	10.6536299606724	9.35431203382687	9.38779334085846	17.684141944481	18.3905418737753	14.4328813011907
Hmox1	11.9545137704443	8.38470575231268	9.12989472668576	120.081856170947	92.9436702121179	21.6782108559319
Mprip	83.5834263214503	82.4127487386959	82.8105356043844	86.1149944589315	91.6244407136567	89.8964005137283
Cic	84.1149394349264	79.1138609822902	79.0684464166511	71.9621065169205	77.385263652823	78.9974289115675
Pafah1b3	33.6496950149916	24.3880727074274	18.1833620920921	36.3788811666754	33.0859728666428	29.8504124833714
Il27ra	1.35240643404451	0.741308747501528	0.630909011819641	1.87768981715022	1.70359433246678	1.10986426999083
Prkaca	349.560100755467	320.908773372445	335.562035226768	286.451090721589	281.68920304102	307.471626869485
Asf1b	2.98436749497718	1.56989090706582	4.00828259194669	5.16469105104887	4.03219210443012	5.45132832875588
Myl10	0	0	0	0	0	0
Ddx39a	12.2254393596188	12.2297968081982	10.1054825638046	21.4889306194539	18.5763660377854	14.081912350894
Dnajb1	69.8279015757358	65.1626933032959	64.0896186942328	64.8878966158407	63.7249425753861	66.067803175629
Msh4	0.326438101910129	0.156567202790768	0.0799502156897269	0.190356082642018	0.215883329905982	0.200920731047289
Usp40	6.2190156932294	7.0204517574792	6.03684416755727	12.3610546136695	10.4074459152503	9.31267840884106
Evx1	0	0	0	0	0	0
Kbtbd4	10.1819777313321	7.15331060726315	8.60515470526012	8.36256885751752	8.53561002360789	11.0333580624185
Celf1	134.8715580055	142.872318429904	137.520479077949	139.051579065096	153.269281910119	151.623975437352
Ndufs3	122.357034040676	139.080055473036	127.310442529163	139.80771451314	136.914270646922	151.38334632169
Por	57.2073640154082	58.7419431187719	61.8981400873429	77.3597931240744	69.224672338317	57.0538924148283
Igf1r	20.3752121994995	17.35890260723	17.1211002132089	21.7930108203104	22.0737520931921	21.5669157168826
Insr	26.7717358681476	27.8325140916613	25.766219998448	32.3304419151649	30.5369841780285	27.6142493885738
Fcer2a	1.09191011255357	2.09482056858951	1.78284846944336	0.509381053312486	0.722112976460874	0.716868530225893
Cyp2a5	0	0.104151554922594	0.265922213984572	0.126628575447369	0.119674829705685	0.133656386790904
Atp4a	2.75289477890604	2.58329640857007	1.61229040517138	1.88447965600399	1.58310613842839	1.69439053871383
Trim28	130.402953904233	124.465391272426	118.524177962906	150.821302526708	156.202248875069	138.068396555154
Ube2m	179.81497279646	167.448656950925	174.12416136009	172.067925857609	174.302202453367	186.672322452099
Adcy9	23.6469449328331	25.7159748213897	26.1467747130449	14.7994619308526	19.0468123780233	20.6855953062345
Mef2c	467.875152190265	508.942301811417	457.825481119053	349.227436703876	540.137442526177	589.700912586785
Ctr9	50.8960049425801	44.071847569186	44.1005397672849	50.1376979592762	50.1443675382115	53.3012811629386
Eif4g2	683.185608500915	596.23744870348	591.356527152123	641.069568006661	627.682281105325	639.909423268284
Irag1	1.25282037380261	1.1701374548522	1.69567770337877	2.23012452058525	1.9623026113783	1.50162273865162
Pcyt1a	33.0087628564334	28.2553950227624	31.3484510201837	40.3030463300204	34.9435652106902	32.4095276870538
Zfp592	22.7144016709618	20.0991985214352	21.7170763885049	25.4284598114762	25.0361942317593	25.7930497159044
Psmd4	140.193481261988	140.169855244341	140.36630136844	165.558880137521	161.768279197808	156.986422039355
Tmod4	0.655442837388716	1.00596935614107	0.160529045075793	1.68171892688646	0.722440083194631	1.12957939085678
Insrr	0.196954036487914	0.37785469466613	0.337661638761855	2.02135904834777	0.824926945571163	0.387916958753105
Cabp5	0.267314811157612	0.0854735422550012	0.109116537918525	0	0	0.109687128089813
Snx6	71.622893187118	69.8562334675624	68.6772498824907	111.112013066754	105.424105389249	88.4441931511891
Mthfd2	10.5213331191325	8.60652654484574	6.56069831086923	12.0447851509795	12.6639789482481	9.77332136027052
Kit	41.4745634290045	37.7490537167551	34.3955506045755	33.28764123992	33.9653044648899	33.2695057599347
Tomm40l	9.3362886363593	8.8296584921188	10.3595474405034	8.38367477576526	8.35810418057617	9.55040598032727
Nr1i3	0.101984172421904	0	0	0	0	0
Apoa2	2.51484995778376	1.20617973796771	3.07964663231865	0.977657489237974	0.923969923109566	2.57979225110178
Pan2	12.8320575229621	11.5445581210663	12.3629346046566	16.0499925465323	13.8215954245227	13.0816660849834
Cs	270.725838939108	249.978924409965	255.978107125283	219.348936628486	231.386595217428	239.289636835854
Ampd3	15.1999372701919	16.0768947107393	15.0378373364577	43.0115435589792	35.0503483397306	24.570423698565
Bcas2	59.0640295877018	61.8701516314093	56.8836688920247	68.0469657128359	62.953922585253	65.8908323278768
Sh2d1a	0.0817725982123615	0	0.0500687346903647	0.286104670760268	0.0901311255281185	0
Ctcf	71.5992271405758	72.412975738924	68.056388548746	78.5882732512939	83.4099590453492	83.976059670832
Pard6a	34.8573782666943	31.7990760644306	30.8383199311673	27.5443565340052	33.8726673375665	33.976940205536
Agrp	3.9994306829684	1.27881247533031	2.72091188311073	2.85045547864563	2.44902196238067	3.28216806889444
Pvalb	9.94585713000957	6.84428790923968	20.122724684077	12.3559565624684	9.0559703532335	19.4294785802605
Tfap4	4.34036776239581	3.31379014111365	3.79653407025726	5.68184061525911	5.56509158150904	5.01582276139594
Ranbp1	47.5557220820439	58.5771850273358	52.2800516410188	70.5885140026736	72.5197150736208	66.3570260180938
Cd247	0.25341985828345	0.0810306502139376	0.206889378867966	0.492589673530662	0.465539357338113	0.363949672789023
Rfx5	8.80334733156469	9.50505619324867	9.62718714441786	7.16302627730265	6.00244278467826	8.82066497177562
Psmb4	230.616639218531	211.700927282407	211.348050719136	298.559610322222	284.961843736583	273.661347092976
Mmp8	0.0928161135186562	0	0	5.73713605306577	2.96680074825942	0
Slc30a4	78.5847030197046	83.3377348372625	79.3399440813208	73.9810472696705	79.286125499855	76.1158244578525
Sqor	2.59028314152266	2.8019165447094	3.50946998820003	5.65624172597454	3.46251168117841	3.7313498571731
Bloc1s6	69.1574062977903	59.7493615840811	60.0175658171454	65.3054642808311	65.2824207903068	66.9401502617558
Metap1	35.5303390809365	36.4572995162143	31.2247571819525	38.0626502746236	41.8556395754957	41.8771042239013
Gpr108	13.762696518215	15.0877828837265	16.7572805777939	22.196104404964	22.1040918177337	22.4598768488564
Tnfsf14	0	0	0	1.2791062959404	0.671591566277118	0
Gata6	0.0691699682865092	0	0.21176119588662	0.121005393931437	0	0.0851474138101053
Rsl1d1	139.652692037253	148.208400491257	144.527898281715	199.142725991858	184.910810968661	160.621887127204
Cnga2	0.290893791629748	1.46495303385951	1.4248962782252	1.35703282062459	1.20235504601474	0.716173666203903
Apc	479.110048159073	490.477841892598	477.218820449118	361.012222018257	414.908161291745	447.444507860656
Reep5	856.600514253213	777.906310214013	789.796440794382	588.482170957003	607.420789607265	643.916637001352
Ergic3	150.264952698694	137.117215991574	138.269019086725	154.827343952018	147.026877531167	138.730791281339
Uqcc1	27.7066229155993	28.1492495714985	26.6325231925987	30.8799200643093	26.8445060746592	30.0724214297664
Spo11	0.45922789423076	0.881024935068829	0.773249708213714	1.47284437509919	1.07560844694959	1.27193429642746
Ncoa2	36.8224870801323	33.7344768608897	31.9821952503437	36.5172136001702	37.3984535451913	38.597036789683
Prl4a1	0	0	0	0	0.283203111764946	0
Trh	19.840785169408	18.2521837102478	28.2797897771204	15.5528070702073	11.8306871593562	16.4159786030703
Nr2c2	27.5038034650835	26.2528028338515	25.4312620559983	21.3726990440875	22.4747409495077	25.5456953398998
Nr2c1	12.1651158478321	10.2165282691305	11.1280393952015	13.3900029415858	13.6778434675479	13.2310248065769
Smpd4	18.5115950658996	19.5257187775245	17.1466842998291	21.1244469179655	20.8431721068028	20.8246975769303
Pex1	9.54130090952088	10.2782679925845	9.28875071365562	10.7727829738463	9.65417416442315	10.4610127364499
Otx1	5.68716944461854	5.73413665018224	4.77850740030597	4.84140605432172	7.6411562911858	9.24928319281047
Kctd20	56.7230340377742	54.4941549241618	54.0966057517361	63.9051238055605	65.6931274696804	64.4405781922379
Itgae	0.14739952382691	0.0942615919341575	0.48134184444494	0.85953188130738	0.487398675035077	0.302411797342449
Ctns	14.9344709509778	14.77152231189	17.9633944453619	26.0101292326218	24.2891557024478	23.2048927470294
P2rx5	0.563872410147256	1.08178458157088	0.575424580278664	3.39771696431643	1.34660418531489	0.809807021172788
Shpk	3.01613495677377	3.90584031708922	3.97052598335386	6.15580319899591	5.81776037901584	4.64103329416144
Trpv1	0.305730875286723	0.293271086124837	0.449272003323414	0.427874547823875	0.673963390462473	0.752702220367551
Ephb3	16.776711367338	19.5066562033805	17.9712521870496	12.2139467306037	16.1754563130847	18.5658802916357
Tuft1	3.46608771665591	2.63215738891051	1.50326671311605	4.12658029776556	3.26324123001824	2.57780588308884
Rcn1	83.7356118639481	70.5951035305353	69.597026753418	81.2307650254424	70.870603634781	66.9267205721299
Dnase1	4.3803906152427	3.43152853891307	3.30789809503749	5.44925927010423	5.552360945467	5.21246898848835
Trap1	100.248976077393	85.254827764112	100.910193526252	104.57192470202	95.9368422029569	101.114821895275
Naa60	59.9613036649616	66.2915102446685	64.0570589507501	58.4962468718412	64.7066077251102	69.7641603977924
1700037C18Rik	2.58070208721037	2.27480938341945	2.4769825965119	4.7180229670225	3.92078777749729	3.34853356638406
Ankrd13d	89.2996639938222	80.833164809857	79.4392345196216	63.7045198236232	70.8960996119662	74.6736597171623
Tyrp1	0.318357949588805	0.30538355638795	0.194928127689077	0.556932891398829	0.350899470574026	0.195947443667819
Tpr	74.1542899819169	67.038702176144	62.0794088307429	93.1358478765641	92.5358608165319	83.2053787596539
Pdc	0	0	0	0	0	0.165414736856069
Odr4	56.2697677832582	59.2952075383573	56.2012976331245	62.5520762133819	60.0852007782263	62.577202640718
Prg4	1.68283417802871	1.46291565838793	1.35238220668606	15.0876763893081	9.79591618199331	7.63883718499794
Dhx34	6.21954787604531	5.44932899912709	5.63730790115935	9.4811079300489	10.6877748198885	8.37960978669893
Kptn	21.3559010875026	23.2643586677626	20.5421924647531	16.8924641782717	17.5984328492673	19.4885892244251
Napa	126.034767732779	123.122405624347	137.8869887957	110.866127073058	113.296503879818	121.117362157062
Sra1	44.7392800428074	53.7160158746713	50.6749840032456	63.4655862250547	61.0689792574897	55.6814027899236
Calcoco2	0	0	0	0	0	0.68370064653242
Atp5g1	91.6445729349314	85.9756666671158	91.7451935757864	82.2453369095127	85.5068140028534	93.1274540803034
Snf8	64.0680807692646	62.0216089148685	54.5696817171503	56.481358595507	63.2030633740956	66.86104528926
Tbcb	159.522060108723	147.930165744653	152.914492996304	156.918095247	159.999937543315	157.941250519927
Inpp5k	35.1686048602137	35.4315298011869	31.8069753754173	30.1087955477514	36.0348270441825	36.1815863107307
Crkl	50.979829269029	47.0608655616334	49.8558264176917	73.9813511969814	61.0620056690671	57.0405267305242
Upk3bl	0.172739117521248	0	0	0.201458969585355	0	0
Eps8l1	5.51883739525868	3.72005334777555	3.83578253480876	6.61036407194043	9.57654414411796	5.8296637386204
Clint1	36.7717691880673	35.4573624233465	35.5851789042048	53.7095110803418	50.1251384749818	46.6050675908908
Prss16	0.161424146444333	0.154845452481792	0	0.18826275644825	0	0.0662370740484561
Cdkal1	3.83367743533245	3.18823866975493	3.87632684311379	5.39399738681577	4.28369320487317	4.93568941065713
Rhox6	0	0	0	0	0	0
Cdcp3	0.0978391972514883	0.140777768913803	0.11981237708666	0.0855795608861931	0.161760003953549	0
Htra1	119.771148634793	119.464582729969	156.722350673625	107.225154132496	93.3230484148451	102.108696968028
Zbtb17	18.4614765559914	18.1546072813067	15.071760433978	20.7184207189429	21.6283318381753	20.724841223068
Clcnkb	0	0.0818136318974004	0	0	0	0.104990406272281
Fam131c	22.3037181422945	12.5053819713056	12.5023337638381	13.5555315352131	12.6380129117524	10.6342169035984
Fblim1	5.50451396769851	3.48782689162452	4.32891769198006	13.8406424828124	9.07292028510578	3.72990380618395
Hspb7	0.162570654690015	0.0779726151834555	0.199081526613789	0.853199470107556	0.179188100716989	0.300183842914975
Epor	3.16853393260852	3.14795325147379	2.35579806564179	3.03545692959005	3.24295326214964	1.39300999181521
Ccdc159	9.1763799029176	9.39582521336819	7.57567678396897	9.6198272593478	13.7509834553326	13.4536815798174
Mob1b	24.9588779032438	28.9397285182305	27.0072902502098	29.6498875669868	27.9226624415708	28.4755316622244
Atp6v1b1	0	0.0985647902096075	0.251657953954637	0.0599180631649791	0.169883078701972	0
Vax1	4.23156713625794	4.44569559466924	5.18191212900046	4.93511348783836	1.55470140778016	3.47267289627466
Atp6v1b2	467.171659036037	469.743458811095	507.613423178146	385.413868495396	421.021221415415	464.724991859411
Eps15l1	35.8042386407882	33.8324556752105	34.3973085332409	38.8356630474848	37.2184107155058	35.7694952197584
Tep1	2.30536674120923	2.09858634173883	1.95889730606839	5.56936772271461	5.49688712852099	3.50391222966144
Ttc5	49.0024546004401	52.900995897279	45.2939123160978	63.2198067890569	60.5415097801497	55.7547366376222
Osgep	13.5056568087501	14.4433482904611	14.0803466766722	16.3364723627001	13.2265554801836	14.9964740753737
Aamp	75.5687685024933	70.0539983280589	80.4248204187721	86.386980731458	85.804154375696	90.3801641645049
Tmbim1	3.39601094630222	3.99099806627529	3.91919640312285	13.8311234112289	10.3867240735455	5.88764878423836
Arpc2	464.44009011883	464.946987456676	449.845028682862	511.444468831911	531.926485948696	500.987787496835
Kmt2b	28.1700671513402	31.2519460640549	27.3732638669336	32.5801098693405	32.3680260170079	32.1361569813924
Zbtb32	3.24679186178032	2.38165485772137	2.45574707094899	2.33878734179479	2.42086392200989	2.70369232796941
Etv2	0	0	0	0.500956174779837	1.18361605073637	0.264379474423832
Upk1a	1.90073810830841	1.97521481555145	3.10348626328255	2.95567669249485	2.61878175387157	2.53476843090353
Tmem147	95.1323411880007	97.4684342556	95.1810211044417	108.588558198307	97.2710999370117	99.9145186659957
Rps9	264.525918600391	244.242788197679	249.836027769887	361.901706363386	316.550557321123	300.030657018406
Tfpt	53.4117695695866	55.0102322666276	59.8992551978675	68.4120103263016	69.4062203944868	65.979958934733
Susd2	7.07672188562316	5.40551117597614	5.61688097399947	5.65504416227309	3.82781775925656	5.24294896586486
Ggt5	1.90036365331643	1.09374960854522	1.86172491535654	3.05852271377726	1.46622887112705	1.35680866866178
Ggt1	0.527889933882629	1.6457228068863	1.0504745978274	2.07784461481459	1.23642940930727	1.38088088337759
Crip2	211.138966621437	188.647890185288	185.678189728669	209.72569700094	242.767265004615	212.125292082899
Crip1	1.18462668926383	2.74617500815316	1.93423420256779	10.707279114877	9.79286544570523	3.76717557815248
Cbfa2t3	10.5106791836409	10.3659717658056	9.80977610601336	8.55879409271324	8.71100702971165	9.563255672237
Fbln1	9.06912008081083	9.04551961288422	7.82461500129782	13.9423627394841	9.25778519291428	8.6267118870092
Pgrmc1	773.17145617767	748.870038192173	769.740842836408	844.328858323125	811.723251711561	755.861625168833
Gcat	0.377649446179029	0.362258680276759	0.462463715289101	0.550547475006524	0.832503101739751	0.581102531501849
Tek	20.3488294339447	17.9616340930571	22.6960545327928	34.985282438256	26.2722573022929	19.5218880126893
Mpl	0	0.0684330167478478	0	0.0832015980718316	0.157265247111132	0.0878192340645008
Elovl1	14.8621543625303	11.5635734661719	13.5488635594369	32.4515221057802	26.8471561875844	20.6328490810045
Med8	35.4756416617117	37.9148794470816	38.5751139335225	41.1989297364852	43.4832377049512	40.2540432625021
Hyi	7.23432052825234	6.1575775919642	5.24055757879617	14.2599023817262	9.20916515283908	10.2850676293826
Cdc20	9.75985265251288	6.35698046917185	6.78742247515749	11.9446403063027	7.57007371773617	5.19134853583702
Adamts4	10.1075009040953	9.96490029621872	16.388714107383	19.1554810310552	14.5963236341056	15.437562640551
Nectin4	2.16306635316739	2.36309479279633	2.72243722082121	1.89202562087516	2.18548732299066	1.77513948333973
Pfdn2	97.7240571935865	107.785890217743	102.168906666327	108.415502896819	115.141582983872	105.993101999699
Rnf114	41.1795439972521	39.8873144570106	45.5000354720384	51.2330687863519	48.7153231274919	43.0135003814196
Steep1	26.7402667963229	27.9770660720941	28.7360400302411	28.7464092910984	31.7793257480483	31.9466126944355
Neurl1a	40.6032261706119	47.0108718377974	45.1812572849971	34.3802840046746	36.3069186836483	35.9460261993005
Srm	80.0938032783905	69.6732866425196	73.7767003952968	92.2611522327428	100.692786168739	96.1686533056281
Epha2	1.44466669411876	1.80152775796807	1.53323442735398	4.38063346961051	3.55621671981826	2.4897147806622
Rbm14	11.4554309828154	11.5959837199921	11.2084172400988	18.1938058451205	21.5092400138323	21.0459583736778
Actn3	4.26726953313911	2.828140151839	3.80046016661808	3.34799667075436	2.13793454630031	2.76974179212121
Zdhhc24	24.7000352362402	29.7648427920107	26.3718505610372	29.5268655465118	26.2889405738654	30.1204015745266
Bbs1	25.6931543251386	26.0809255224126	26.6864583776049	26.2022144717876	25.5715358884518	29.6060912035531
Slc34a3	0	0	0.116890741823754	0.222647191129984	0	0
Ndor1	3.51023058590604	3.55218382278911	3.16488449574029	4.67868170903334	4.33672053532446	3.70375932249063
Nsmf	326.539346799026	336.736016699346	375.72380832331	204.27470354745	268.506395962462	287.482437387843
Prl7a1	0	0	0	0	0	0
Prl8a9	0	0	0	0	0	0
Pdk1	31.0753210386218	32.0015191656813	31.8536968618896	36.6131410797606	40.6938732307567	40.4616486954623
Ptbp1	21.8906016395737	18.1288305676515	17.2703854341604	46.5191710126383	33.4968337065215	26.1871772331411
Mvd	69.4972494794942	64.2259891077	66.7201549865219	35.4425821050734	29.359281021755	33.9816507756197
Cyba	6.93217543331181	12.0525101444633	8.75431793012204	67.9622509954481	48.9486184288189	28.5336444490815
Itih3	9.83715566461276	9.25820862994347	11.4403200719643	21.2858179594349	14.3887108584637	10.8908645785909
Stimate	19.3499889172557	19.7988237574068	17.3136575825466	17.2713886834453	19.2804054231999	21.4694072502983
Sfmbt1	25.642909106477	27.1476327393478	24.7960224969703	24.466056997709	24.6735914399016	22.0706200192937
Itih1	0	0.0655651894581371	0	0	0.150674719244887	0
Ihh	0.073844839610575	0.141670716330964	0.0904292564567223	0.0861223862624736	0.162786040012631	0.0909021266519774
Prkag3	0	0.0586382867885165	0	0.142586114926791	0.0673780356240163	0
Cryba2	0.188666446293753	0	0	0.22003439720949	0	0
Atp7b	3.21788679537542	1.92506657052882	2.62704983294456	3.95466588357608	2.74591645963541	2.55560050329706
Defb2	0	0	0	0	0	0
Slc4a1	0.184076116633755	0.706297030418704	0.619896159667871	0.80505327077828	1.06518184686513	0.396542182097065
Rundc3a	217.043266097325	219.209735748169	230.924281747687	173.78086291885	202.787678629888	229.682386442971
Slc4a3	71.8242785373033	65.8088242628766	67.7611794132959	51.2241817648504	55.1045605495062	65.7311504777437
Cdt1	5.01768629785001	3.9193158811187	4.2134273656481	8.27630656112347	8.21685865019952	5.2943252425638
Runx1t1	40.7229378542275	33.2309413294915	31.5142379689958	34.2679453175726	31.4821942322889	34.6380624728988
Snai3	0.414764874975128	0	0.338609794300858	0	0.304773863927157	0.340380449522331
Aprt	35.2600650089536	37.967401336607	36.5228928483498	58.3516235724396	57.9123180063754	48.8946507570353
Gtf2h1	63.2092029499213	69.0986579499993	70.7544685725748	79.5244426669946	80.9771081196076	82.916632415736
Hfe	4.22180788654942	5.07730082219948	4.86130670034346	10.7293256753114	6.80638875025806	6.6707707570156
Abhd1	0.166478603701953	0.479081743147649	0.611601420887773	1.16494542588617	1.46796405323322	0.40986639981683
Slc5a6	17.3137746985509	15.9589879889915	15.539058896288	21.0474396481465	20.8862116455837	19.7857331447884
Tcf23	0.437471470024393	0.57700872176911	0.736616160789908	0.191327285963887	0.120547095734977	0.74046806585684
Nphs1	0.0679997202505086	0.619670285926949	0.457992765143867	0.079305446977893	0.262326504532947	0.29297398885087
Aplp1	777.29494277459	724.792085024446	772.618215377196	531.614627770052	585.555144065036	650.567340921089
Qrich1	45.7662673055888	44.4464589592492	45.0097862043658	49.3639862588523	45.3059165285491	47.6596254879548
P4htm	28.988332807368	30.8040941027797	31.4598966287251	29.0168240712356	32.4616286996289	31.6244065104374
Usp19	52.661093668552	55.0180883887881	57.2922201222348	64.4334269379299	70.9621487228476	66.5549065311135
Pola1	4.08631015444301	4.14026361667738	3.62792367596889	5.33163343925022	5.0106994890166	5.50178093001125
Cdc42	835.736955577611	805.97206639711	811.551782301459	852.553096414349	825.559027671265	804.39888085429
Pknox1	11.5899651483014	13.3598367620954	12.0858251241382	13.857692097661	14.1344209190919	12.8683743592627
D130043K22Rik	36.6457395863324	34.37475083419	34.1139742149602	32.4394760632189	38.2285551080047	39.6489033737652
Gmnn	5.22367810104165	4.27391059296712	5.07984033449357	10.3925324968401	8.12841255001123	8.69979906871278
Acot13	88.9425361526213	98.666799550926	102.99017187647	92.4398811106765	111.038458231342	101.294294425577
Zfp184	6.66331437163078	5.53132809002968	6.51214204746469	7.54699819877274	7.90937192267977	5.12653848499057
Cyp27b1	0.699546452990655	0.754916690607808	1.07081730372947	0.61189052740851	1.15657773904105	1.61462522074847
Cdk4	55.3518552607922	47.6468839866653	52.6824315154177	85.8844572786016	69.4090814198541	67.5405333036488
B4galnt1	54.6080664492917	57.6958302940876	57.136628695773	42.1035246579019	46.399394150582	50.2158727708956
Mettl1	13.9367845892368	14.0372434539156	12.894894672394	17.2472301165917	17.0681750693656	17.1560178115443
Tspan31	49.5728186674888	47.3556175558031	53.4163514724947	52.3086880431044	57.58127480963	59.0020721065378
Kif5b	126.880183033447	124.603913439296	119.389460911949	170.505622438326	166.893037164455	158.340414169687
Saal1	6.74122960404794	5.82519130430361	5.45798759665277	7.86203599171967	9.21111106287702	9.29280759383468
Tph2	3.2835432401138	2.69976458202767	2.77638862128158	3.37358052997244	4.05003072374881	2.59843055303709
Krt23	1.43820492808575	1.65551059241182	3.1701665987779	1.67732291451388	0.634085431462505	1.59337200376551
Cnp	131.497143490531	143.759455168491	206.247887127887	136.480340962901	126.326798130311	166.287496000898
Odad4	0.805553858511863	0.421485939436326	0.762271410015814	2.13519632570151	1.00897155060131	0.766257474269571
Sulf2	161.132232308562	151.880854183998	160.654112490291	148.576212531024	132.219529607413	140.587736275092
Sod2	83.819913882354	83.9635117603586	86.3679635757858	75.2251171544313	77.9606547901529	82.1685484683007
Tmco6	4.68496430975237	3.85202806737758	4.09795381436582	9.13250706397836	7.08184619666654	8.56831624268884
Stambp	16.9467744891832	17.2708371723734	18.1355327346918	19.2356408762668	18.9407630936651	18.9478886727508
Ezh1	22.3868968562411	18.6596329685141	19.7830042336859	26.532362815761	23.974970405551	24.3925598701143
Hap1	214.201643843457	158.403812054581	187.509265299758	261.943413356287	147.494526107327	126.174857771097
P3h4	10.540893137247	10.7060912294417	9.99753972403976	16.6322970700842	12.1878760026516	10.4314574773735
Ctnnb1	369.221580970091	350.057427816782	365.611057194983	373.174142813627	348.524409563013	327.766182917436
Eif1b	203.0713396763	210.532508340285	196.247402004999	258.767688293252	276.312589838582	242.589904314898
Klk4	0	0	0	0.420337929380603	0.198627643004049	0
Chrd	5.64675841680617	6.6241587127599	6.07809452732298	4.23659390936284	8.4043170391425	8.8991702191851
Psmd2	294.977326433256	297.445775349245	302.385759073693	331.279168243321	331.64136237584	344.107103422448
Syngr3	275.181172402489	257.815531678161	272.168046360112	177.451207598514	185.076172665255	223.421718223261
Vars	29.6600273769859	25.1787869469039	24.9677628028386	35.2466619802275	34.8151966287363	35.3748032042612
Vwa7	0.0521861972317408	0.100118789173826	0.255625665424684	0.365176494931491	0.172561507522571	0.19272178401613
Hspa1l	1.82102808376846	2.09617643807817	1.89550256930877	1.91141531182433	2.30824282685411	3.02624658707336
Slc44a4	0.144652360651225	0.416271543616664	0.177139056800441	0.253053697683726	0	0.178065351792132
Msh5	0.325847369301826	0.390709685491208	0.349149224392352	1.42508705874245	0.718308867434754	0.752089272729008
Abhd16a	41.8003989154433	43.5164926726741	44.0834199896948	37.9892804198295	39.1390216530432	43.7976618171362
Neu1	25.9868951625615	26.5472631790223	27.3191798124389	30.0262369502385	27.845701159556	24.1220596010859
Ddah2	51.5717896723136	39.9826246455346	36.5082152095747	65.7488471586008	53.2613849481569	45.0477395475678
Clic1	28.0254096294892	29.2835498817239	29.7231264484012	128.988836127281	84.258198958035	49.592239806691
Lsm2	9.21167518314334	8.56226891903406	9.44411939975181	14.3242951314522	10.546800094857	11.2515609212673
Pole	1.89582730012433	1.77987167673847	1.90173698427024	3.55176133253183	3.02326933320426	3.25234131514619
Atp1a2	365.057913697402	357.542831387948	414.382469603623	460.850071650659	433.286755681321	395.802591608046
Atp1a4	0.245518484911108	0.117756299197923	0.225493622338758	0.14316936991891	0.135307293638	0.0755575915927408
Casq1	1.38439203218099	1.77062981498283	1.13020347854793	4.03640753171842	3.17895854049254	1.42014191728602
Stx1a	383.377367528394	395.531038799337	425.021846910573	220.162159552953	315.365040767047	357.197493059114
Ceacam9	0.478552243487176	1.22413138352384	0.976712876094809	2.41850706708446	1.05493660324649	0.196364060521656
Zfp775	2.3865594263135	3.35763605628607	3.44210739900355	4.20595439888752	3.03969559050417	4.37409733072921
Scube2	2.33045992435238	1.92355608083187	2.45563443847258	2.97075576879378	1.31420427020169	2.33504432128041
Mrpl49	65.9880006065378	64.2194267684318	70.5232512323752	68.7036294442564	75.1134355994946	78.1289257947518
Dennd2c	1.31279714719157	1.47967193569072	1.40667732266012	2.02866067570101	1.62786039583537	1.97964635479251
Mark3	69.4264516065257	65.7289617671738	63.6502636115943	65.8417547778648	71.996069894167	73.2092381143276
Gatad1	77.6004379129751	75.2667153426864	74.7926320901971	91.5730582746261	82.9730755886753	82.3630861480427
Pcdha10	4.62002198660894	4.5928911613284	3.80602717638178	1.66542922714763	4.16639918457559	5.89399970252562
2310003L06Rik	0	0.134688817878623	0	0.163756106726906	0.309527042469656	0.691377887184298
M6pr	58.5097633203124	59.7495740501746	64.3793851013797	109.281007002413	90.0129505826801	79.4000663600094
Lrrc8a	9.19543094632505	8.1691518613931	9.21320468965012	13.9537458971716	12.3236740679546	9.39001262826465
Mc5r	5.51995719840156	5.67321025210018	4.48344451577921	6.89754975392013	6.89127568528618	4.36821579783815
Ppp2r1a	850.23272658061	815.708839825342	839.329204744838	677.685173537375	735.893692829265	776.786110731687
Fance	9.51932161571344	10.2136065611284	10.0165699691923	16.2829590234582	13.6789231617782	11.8917754439568
Tinf2	9.43527090105655	8.22000010792727	9.71229991902367	12.5987739217987	11.957158782285	9.31420983067603
Tssk4	0.786531409189072	0.880223186623438	0.160529045075793	1.83460246875622	1.73385620224168	0.48410545136209
Hapln4	4.47404881266745	4.62184468437242	5.68957652107604	3.47860700552315	2.52890850938543	4.44836654690071
Dus3l	68.8845934428342	70.7708753734508	66.5664992051483	68.1218721961593	67.7517267042387	71.1496888149194
Gtpbp3	10.1692351395216	13.4941358177065	11.2769640828724	13.5072069412039	13.0145477549013	13.0745736131166
Tgfbr1	36.9620207062713	37.9339281797162	36.1936248173583	44.3126175601312	38.8797041382691	41.2169783321206
Homer1	55.593177361697	64.1444692473099	65.2476986658396	50.6765527877386	75.1963849961035	78.521586495118
Rad51c	3.2344848250958	2.70867689961605	3.45792895776299	5.20930432589115	3.79145915839124	4.10801315950633
Gabrb2	131.366904372692	137.657159109999	140.111089897659	115.979231496246	131.376319831819	151.778426405843
Cav1	30.3895958336319	27.2703790038692	22.4888423314001	75.3051753719748	59.5002827302216	42.2362328750603
Arpp19	128.499852964911	142.383957988934	141.178220821214	133.871821643838	149.141830847008	141.357522719501
Bcl2l1	65.5212734327139	61.6269473557345	66.0522421801036	69.8323733762036	69.5138275765847	67.4247212138734
Khsrp	89.4792232176673	85.8825666512087	80.7931282749017	88.0676086228706	91.4454253403305	89.5552868665146
Dio2	67.6465236096547	95.6179949774846	99.6816565518732	45.5847474002073	39.2528781777083	54.6796920839864
Ccdc124	105.903949745466	93.9497380770048	97.1850043787636	84.1984456342113	105.46577339428	98.6734029407463
Cct4	154.463928111382	140.305606396992	132.926228259443	190.767832450345	180.173805312197	163.696016373675
0610009B22Rik	52.3229904682387	56.2481011868115	45.0174597964185	72.3324499234922	66.1231021739945	74.4034832594437
Cpt1c	29.7160593424423	32.0488735095599	32.3082678799954	27.8658548894668	30.5404617338518	33.4164333395341
Twist2	0.567307046009055	0.34011684601936	0.521036622713125	0.082703538717128	0	0.261880611931304
Zfp655	23.9231953025112	26.5736608189157	27.1295523142429	33.527731513673	34.4342199832024	29.3006886586915
Rhoa	70.7614480382655	72.8330404933073	76.6124769641612	100.600877565813	91.0045645709456	81.0430685031619
Zmiz1	71.3897684461845	64.2391121071731	60.6589313705758	68.6699189417579	65.9687078986434	67.1932157896144
Ankrd26	11.2958474957399	9.61501363495701	9.27248354601351	20.2313634823754	17.6495708156526	18.9093472229102
Aldh16a1	2.76244324071669	2.26582429780855	2.4023106222237	4.01549077338317	3.6184713290822	3.40053512250046
Hnrnpa0	360.479513022682	362.074168564672	337.691073100424	351.602396367808	335.444037756893	335.318468147671
Prrg2	5.49398739799747	5.1027805353794	6.5142699670017	6.00060486269209	8.84304729378409	5.36748717101193
Hnrnph1	243.765026175276	248.946248182125	211.840362459303	319.566479084536	294.501178949078	283.282650542998
Ift43	10.4973279679271	10.4618375822247	10.3506718116977	20.192387412901	19.0835326662862	19.2992211280853
Id3	53.5363954719279	47.8585989360211	58.6345116260686	106.407455279487	96.6856367254206	94.8317803176512
Tcap	2.84910216383339	6.83247383006071	6.68718627775329	3.32279793067705	4.44879822617807	3.21494363128274
Arid1a	55.1322123606133	54.8984152148985	52.5509656176854	56.5214413409866	59.6867582842624	61.2759556753782
Crlf1	7.11928935264814	6.43515966081112	5.70034349294783	5.26918138686633	5.4325384946447	5.7301516925446
Ctsd	85.2064539722011	85.7747195510379	102.81841074596	213.484466845668	188.359581253476	137.415251314944
Rplp1	965.720022574203	890.45070979979	962.766042551133	1274.62928077165	1178.78101655719	1059.97201164703
Cabs1	0	0	0	0	0	0
Hmgcll1	23.6686195126859	22.1096796818742	20.1321513478479	28.1818877359672	27.4538103433119	30.2544437834859
Ttc9b	84.5691831619087	74.2835078945934	81.3990226077398	49.2509254254714	55.0093059032174	61.8410901218072
Phox2a	0	0	0	1.03194510424983	0.243819091141726	0
Abhd8	68.9197744115605	66.2698035719685	71.3565978102291	61.0721950263868	66.1116450280759	72.9524012260465
Ift22	38.8648174287387	39.9737593201937	39.0371671064894	35.6500853169618	35.5488977405594	40.2396109575356
Fzd3	98.4237518949109	100.719116835063	94.5023867473646	98.243124507247	107.438023436772	107.871945721269
1700008O03Rik	0.796198072850828	0.469999831550112	0.525006427326625	0.928575093590441	0.945089238629181	0.98011046105016
Mid1ip1	48.4427699809445	44.7437134897132	47.7945817013843	60.4443175771924	48.3814185621042	49.7371337768749
Ap2s1	260.859303879126	272.229522579178	270.572690139054	230.758383881005	256.175683045219	246.388737185969
Fgfrl1	16.1001923596654	14.66796071525	12.780754923381	40.4791317771166	33.708296015052	26.2927381558253
Brme1	3.55486479792493	3.76893569096817	2.74941021064421	4.36410700632842	6.18668141302119	3.45473425984678
Fhl2	35.1204032908251	48.5988064805863	43.5890943892222	25.738108997197	31.125171358158	39.1432136506025
Emc10	82.9482349905696	81.196116525685	89.1044073735909	72.2620268205919	75.2677556845395	84.3462059234814
Clstn3	275.296985534454	269.818316180626	293.104725245986	181.070682491867	186.096157215435	220.777363204332
Fbxw9	23.9516599465279	22.4011429979829	21.5907534766615	23.6662181790501	28.3799151150114	27.1909950655366
Spib	0	0.0752810938510179	0.192209467537075	0	0.346005472050569	0.386429132667925
Fnbp4	51.3890086321326	57.362888778924	51.0810596855083	57.540482375333	54.1922466443873	56.0621029683068
Cers4	33.2369698081628	35.2977721014324	28.1157122772083	27.996685875716	30.7882238531154	30.6349067597975
Scrn3	13.4626734112619	15.783795001014	17.0586200092696	13.6293372998265	16.0753496336394	15.3639889097702
Phax	84.7463709138375	85.1775590768652	80.2211236005492	89.507775785177	85.3736987860365	91.4840984087742
Tle1	18.9912888595954	17.3993954199721	17.3711373094923	21.3351777924275	20.5053226681902	20.7698893418242
1700109H08Rik	9.84996587938029	14.3138318530707	10.4418325748026	8.91577654483079	7.04881627755418	6.06259603834337
Relt	6.86216680030605	6.25338001297849	8.15120494921826	7.44286474914761	6.65596383222017	5.49071027319295
Snrpb2	57.904486243314	62.4971666699895	65.4098835368975	67.2561283252184	70.0753731893745	66.2368206777624
Ubc	137.78604732393	123.662816727865	133.955580122237	115.961398006594	109.421928737759	113.107259286757
Prpf31	25.201903714494	27.0329295585384	25.7942346304314	32.7221369121049	29.1463331220694	26.5913544723419
Sertad1	5.86143414192809	5.30126764282417	7.99814476967846	12.6953626232724	14.3978438396378	5.97843819982148
Carhsp1	62.5307146419186	52.2767920843323	55.7428971236359	99.1956330787625	70.5716783613301	65.9228088305004
Elk3	11.6744309418668	12.527303228302	12.4184212275906	28.8462677351215	22.791190441009	15.7107647076148
Herpud2	39.2745109536848	44.5672807416304	43.6242961069155	49.748361011365	50.3203139044384	51.3740277787493
Rdh13	21.637624118596	16.8272589784067	18.0966013301129	19.3044734865845	21.4042291320146	19.8297031975314
Adam21	0.773201892992232	1.11253610162123	0.85216604773243	0.811579982425936	1.36357773879711	1.52288389003497
Nutf2	52.3413965864393	50.2082693417778	48.7837829291685	59.3660161061367	53.0567243159363	53.1254563276504
Fut1	0	0.232490495321102	0.0989333736580035	0.188442953052172	0.267142056140324	0.497253565369339
Arpc5	522.844046205181	510.453039493101	483.197368700477	536.074172696813	542.279206819854	499.967138559068
Rnf151	0.188350688063012	0	0.230651358481457	0.219666139529877	0	0.231857479600755
Elavl2	100.28784786596	93.6814106221844	93.3018456948295	96.4682624774245	108.032124047731	112.487693463169
Pou2f2	8.90158645696627	8.30307617159043	8.09196486726941	10.2860408508326	10.1425399266204	8.43679383591289
Mgst1	10.5103987498032	7.50791461423408	13.4185696041808	54.6388148290298	38.9444372530021	30.5561205494475
Nfib	60.1936407393634	60.6275273885474	55.6158609154924	64.7433525084702	78.6205310505584	79.2659753844697
Htr3b	0.0933550698690485	0	0	0	0	0.229837983510831
Rab25	0	0.129053300054353	0.329501941908287	0.156904383574154	0.296576118287497	0.33122496837523
Ubqln4	88.5227790962733	81.2186231213872	83.6788334489098	81.4025398663085	92.5461599671961	94.4054662882042
Rbfox1	279.046893808524	325.723903856526	308.202635957617	196.57748063399	227.336920053618	263.153232918365
Rps18	174.755394668956	178.820698248375	187.463279792426	284.884845677893	255.474856739415	217.608791824171
Rpl10	380.430772866804	352.517044410217	347.724056325857	548.017263512723	479.616675737762	420.935390106882
Rps15a	95.4521929764309	88.8417745959539	89.2385324605709	123.002877980185	111.025375549639	107.646213594425
Ncaph2	64.1780962398363	63.0540657881505	60.1418747448033	71.8469963739692	69.0834792603582	64.9443955837534
Hipk1	36.6263908964425	37.9626118901954	41.2912214458227	60.8990859618869	53.6451147191482	51.3571539249492
Gprc5b	30.8207626516362	34.83410611446	45.0054104666174	41.1610696347126	37.9898316594039	48.5919193154642
Man1a2	98.6292027058014	102.846007393132	101.964166821906	95.3620906319762	98.5308007900332	104.61823192432
Ceacam5	0	0	0	0	0	0
Tppp2	0	0.58195733908128	0	0	0	0
Acyp1	23.4865117670205	26.5971372674418	32.356374292698	25.299012925947	29.123130286152	27.1046433609613
Cldn13	0	0	0	0	0	0
Cd163	2.96753215812849	1.62097657746328	3.07880072897322	9.3252519799198	5.04258151374093	2.79048394420713
Hdac5	38.5044151217762	39.1483630498762	37.6713039111406	41.5277835454625	43.3443973050153	46.6726728971022
Rala	326.166670475819	304.90509579061	278.195454004766	264.130915168038	278.294386658789	305.168510770914
Clec3a	0	0	0	0	0	0
Vdac3	152.073719267215	147.867843993262	144.272637643422	148.104828260467	144.823591451666	157.551434949541
Slc1a7	0	0.128515577863161	0.164064509607501	0.0781253088913483	0.221505290236669	0.0824612151707732
Vps72	25.7922431033416	23.6138106324383	24.1619816384809	29.9362270099117	28.3604684411866	25.5065527266999
Gabpa	28.8522319021732	28.0939982568617	28.3043731660292	48.3275162836178	37.7778109282907	37.9527495514394
Bmp7	8.56857374288948	9.45496055457245	11.3845011261974	22.3377343718961	13.6419480819481	11.0303931386351
Dynll1	170.979088716317	179.773803233425	177.068201972261	168.432541575721	180.994306975491	172.296034569614
Pdcl	42.3035844074106	40.2917411816731	36.6671710010418	49.1270934654468	49.4716799978879	50.8195001830251
Tmem184b	30.4445532147995	29.0201406617796	30.3062248300468	33.0498965406617	32.3429757137365	32.4681833068262
Gm5965	0	0	0	0	0	0
Rsph14	0.149454896026144	0.501773974371904	0.274530253622465	0.610062168235711	0.0823658462971642	0.735908866404028
Nf2	131.122987061425	121.192168386835	121.963031237217	118.423544475993	130.894859286249	136.281749653629
Cabp7	9.67805747297047	8.87285642660657	10.6979049127685	5.39385691253044	4.90885391151344	6.43122182349699
Zmat5	12.6246273832794	11.9371201492477	15.9016369388104	12.1995673944173	15.1077966945008	14.8747348364228
Ewsr1	145.442155810418	157.790240286045	143.950149423685	181.133269709597	180.510124302195	178.474718402938
Ap1b1	118.646684029335	117.600699492963	121.160828327223	115.866908946468	123.417367385654	117.266936607863
Derl3	0.790543649883645	0.758325744595297	0.276596459601364	0.790269049019094	1.24478637446712	2.08532128342581
Gstt4	0	0	0	0	0	0
Tbx1	0.89596445521453	1.35056463007049	1.25392492918589	2.68695971203687	1.34024241160809	2.12706328180092
Gnat2	0.2254548305167	0.144177743043319	0.644206551409656	0.964110650331193	0.745500275482707	0.740085976245888
Bcl2l13	27.091704674033	26.7240009612526	27.2929405035702	27.0327835917856	27.1314126000242	26.7954951534011
2610028H24Rik	0.264022371971402	0.253262373178847	0.323317741031092	0	0.291009884359782	0
Spatc1l	0	0	0	0	0	0
Dqx1	0.197495530212108	0.50519139784441	0.403083320109602	1.0748799374649	0.725609605500536	0.64830579043474
Ccl8	1.76187139650829	1.26755091993178	1.61817048939165	1.54110197380581	3.3984373240156	0.542210738342392
Lnpk	36.9804372851953	38.7046132900773	35.7708660513059	33.6370674755664	37.5895977162728	38.4398627184661
Prr29	0.261112609387007	0.250471197283811	0.479631741971602	0.913576691278667	0	0.160713274386386
Mymk	1.34064304374543	1.71467510196021	1.09448725337854	0.347453389960433	0.985119487285564	0.366736846015589
Fam163b	157.152200354051	190.586997010378	183.969597137954	105.834314427493	121.905013311228	153.65709953346
Trpm5	0.351795984579857	0.438696506702861	0.387723564328414	0.82057216808183	0.581633146685181	0.259834031987251
Ascl2	0	0.133029063754959	0.339652957194049	0.323476324842506	0.611425570753549	0
Rarres2	3.3050014213171	3.08901904483796	3.94347823840751	7.41249161607765	4.39007471934421	5.32023873352723
Pttg1ip	52.0752970952029	52.7374634790371	56.8034744577546	102.30566572075	84.84960949457	61.9601287663527
Trpm2	7.35269138055706	8.04081100514026	7.58813164536316	5.26729746275863	6.13295326952309	6.96065593072273
Ube2g2	32.5906347292267	33.4827755086041	31.5198222407854	41.0326589143893	34.6973321197402	35.2178253769243
Mpo	0.131471421306687	0	0	0.15333004430729	0.0724549997147865	0.161839772396798
Lpo	2.72823116406999	1.99721818735636	3.16511050824434	3.4330279078702	1.50355105774971	2.12110765829591
Met	63.2824214861416	60.5347038153527	48.8155473635733	45.5334523514264	66.7463888824154	72.7041829389701
Slc16a12	3.50842676816741	3.77965242905653	4.03197381049628	6.79858799440176	4.9974143093991	4.05305778168373
Syn2	259.65244568888	279.808995760758	298.679075322044	165.505204696696	196.88799025611	220.166170519584
Elk1	24.5114914829924	22.1483381437358	23.5623586453635	32.196744842589	31.8579026065825	29.5039827227171
Nav1	182.561211062651	181.593456110025	161.488867967275	134.864197824588	152.235144046465	167.914775125926
Tnpo1	57.6950811925494	56.8843056960655	51.969174258888	81.2414017235081	72.9078774257728	66.1043002442148
Myod1	0	0	0	0.564215017556549	0	0
Otog	0.173990972167124	0.250350184174313	0.0532666691608714	0.0253648707282469	0.167803793459326	0.053545209789878
Rnmt	63.8219848610705	62.0741279930392	62.8323026206205	64.525394399169	65.9849741125632	67.0871828700474
Kcnq1	1.53975421106403	1.31875258346985	1.54885233179882	1.60335350742025	1.15163268265442	1.96311286330489
Srp14	181.570062367704	170.737517642362	185.21304101012	215.492482592522	223.173530545351	216.32302810685
6330409D20Rik	4.56135084549356	6.03511315607376	5.58576019402187	5.31972750048523	1.90701968536083	5.42134958300803
Cdk9	48.1789293575572	51.41292083503	48.4187774126506	51.0655887133097	53.2112295549265	51.0154337262839
Tor2a	15.4972475182257	16.9893382103701	13.9169736177819	20.7418851703812	20.3349118556892	21.9838899707007
Fpgs	5.74241711950399	7.72310350691792	7.10457144049712	7.59471699269014	8.02592549454252	7.65184566051068
Mrtfb	85.6251860937926	100.844273743755	97.1291087342402	89.0868367120781	92.0870667905928	104.201625585954
Cbx5	181.517798519053	158.273656961765	160.982150231364	183.686601276858	175.858376952802	181.790449098464
Odam	0	0	0	0	0.180295003780798	0
Apobec3	1.52370007844065	1.94119152862175	1.63266225275638	8.07994516278754	5.37948112334124	2.63764246840116
St6galnac1	0.18819320230542	0.0902617788799995	0.115229251539197	0	0.103714851400567	0
Taf7l	5.01289690754107	4.71242872286791	2.82380961920925	3.04010108962347	1.98910763768436	2.96199220496843
Sardh	8.20428130904827	7.90967018589417	7.96643127127889	12.5644825935373	9.81930666489064	9.43628354414497
Vav2	23.6308612594728	19.1708445834285	19.5311501180159	23.8395735135051	24.1090009222076	22.4380368903514
Tex15	4.77199444157872	3.52289224401822	3.06508376188059	4.88335954207762	4.35736034718047	4.66486067222641
Ppp2cb	306.438490268528	308.059454595583	304.523383491685	318.968243663035	334.21514287308	308.379128216008
G0s2	4.39304731241133	3.96612947188151	6.64546021482811	6.3289572484427	6.55106345062035	8.27073694708913
Dmap1	33.0446132466141	35.8751531920948	34.1921389109364	38.1403250899001	41.7868552924386	42.2541784682105
Pla2g12b	0	0.182661737306778	0.466376266021563	0	0	0
Mcu	42.6404122553541	36.6691856826738	39.738808190033	36.0674001821279	37.7350995561051	40.4259694219617
Oit3	0.161462747377973	0.23232371697203	0	0.282461660508928	0.177966947156104	0
Tex11	0.124215824695947	0.119153516697952	0.456338365916724	0.362170304808404	0.616107429626855	0.458724647188561
Bcr	63.3386959847654	62.1544080158288	59.7626653276778	68.7418780585125	65.2698287772858	66.8742244760478
Fxyd5	9.39619213713615	12.3095361080091	10.9804242336076	27.677828740788	23.6131402527399	13.6155428567857
Kcnd1	12.3033575832841	10.5359925584224	11.5214432681586	10.2279579124754	9.10320964262515	10.7956034896377
Tfcp2	15.1020435907268	13.3351450075149	13.9813971003752	18.4268369808031	16.7995677611131	15.3946694892981
Pou6f2	2.64230262421816	3.09099746796471	1.89408188022752	2.5554861083481	3.05445805402209	2.89564598294439
Pou6f1	62.545357061024	69.8766705100507	64.9307307061481	53.9810017395833	58.9065729807425	61.6020531874113
Ubp1	70.0267027814476	80.2896826133616	69.008491286413	81.6142595717921	80.9916840474983	82.8821033478519
Nuak2	2.18188895512568	1.43203073890689	2.039087455802	4.82144760797399	4.49339302377237	2.12043128325184
Cilk1	24.0430698103114	18.6042025236494	19.8517485325065	26.5598931275314	24.7784535978318	24.4996539179658
Sdhb	152.096755033563	156.312597847144	169.267089640005	158.743369046065	156.784985882543	164.954843105834
Cox4i2	2.5707000493003	4.10988908079193	4.54716860225368	6.32933971100869	2.51863882887875	4.57094662372167
Snap47	406.178150152524	395.651523520513	416.613690340813	302.50496648578	324.448849773314	346.676783871203
Wnt3a	0	0	0	0	0.0898536477754008	0
Kdsr	18.482619190772	20.8565310225624	18.7090328489772	27.194166526795	25.6703614184506	27.0029866238646
Vps4b	26.817394098529	28.5611984181783	24.2045354456641	31.9246066695585	28.0820451503939	28.1270070373669
Rps25	185.600319107885	183.251467624247	187.439585152227	297.910875182433	260.531706804043	233.722850614866
Nxf2	0.262942838290762	0.252226838840758	0.214663843348197	0.204440059076387	0.579640010591104	1.07893180583977
Tafazzin	21.2322911937221	21.6147678887376	20.9136368493591	26.9156543635908	29.5076099799678	27.2214253160358
Kif19a	6.58417145229675	6.52813650235281	7.72409896342904	4.51697948404839	4.02499287706851	5.10821695508314
Aldh3a2	38.0138883197022	32.1611437749301	36.7896921535173	43.0260641609502	43.798048972366	43.3429890500965
Zmynd10	1.26864671336878	1.01412011947754	2.0714203751536	2.58925399875599	2.44706642347938	1.43154840868123
Tmem115	37.8551400349329	31.0967870098971	35.9296786034132	42.5936048155404	39.4630755264988	39.5272617331535
Hyal2	9.77415948123933	8.65460517638044	7.28201290526596	14.5878195144336	12.1293148691768	10.0966785667893
Ifrd2	5.3773156913588	3.68440568329543	3.55379776436225	5.87317449424376	6.11512518016458	5.77885203839617
Hyal1	1.13224843833874	2.11504591132611	1.60546047808218	3.05799459849967	2.89006637101004	2.2007123720045
Tusc2	83.222513686803	74.5087969948292	81.8392369898418	68.5296823167212	68.3799859653726	76.989672301486
Nprl2	34.661953324279	34.3218953750505	39.5710879156776	41.207316193621	49.0502722357514	49.4128255894514
Slc38a3	45.89446286493	40.1371907922857	46.7476585827718	52.2315876752853	54.9578256401802	57.8606776287371
Cacna2d2	44.9478401524187	36.2424606651865	39.5043057167154	42.8748389574675	26.5349233615688	30.8552502294908
Rassf1	2.88809757480829	2.99202737769363	2.02771943137992	5.52397390325949	4.66885401204251	4.59807693711003
Epn3	3.76330878486196	2.229667881438	3.7274552614825	3.16266308902125	3.41598519371244	3.40631531580449
Rnf112	153.476042600177	185.801488734168	175.930014680714	109.804792442023	142.793275029353	169.857914561483
Slc3a2	127.24078971355	124.991870670676	130.277168373782	187.447608875351	173.146963010475	147.760031772981
Nxf1	60.1464967663946	62.1333780056598	60.2684132974114	75.4831306435448	62.9881588584835	70.2218634539961
Stx5a	23.5619964244344	24.2002270471482	22.8266611054313	29.1065198747524	29.0885872409398	28.4797871123207
Slc47a1	3.65928138246059	4.33982257358685	4.31815069447795	6.36272095400855	3.9599881545851	3.93122820093745
Pifo	3.99430472104737	3.83152037506979	2.93481852967871	9.78264731711005	3.30194221065703	4.67109499914932
Tnfrsf13b	3.49205893055444	3.27361263924786	3.88756521224994	6.94202317757227	5.07368957351902	4.98256490525203
Spire2	18.1139332099027	14.2790536807843	16.1423788506338	19.9751784661075	21.744583036267	18.8760623871979
Prox1	27.4440869778333	14.7969069771683	23.9491161342819	19.4294569223167	17.5641286333353	16.9081859462789
Raver1	0	0	0	0	0	0
2610507B11Rik	140.987810971844	143.732945642704	149.813012327547	150.882898475767	152.071765363644	150.659398246674
AI597479	44.7814924763403	43.8305764981703	40.6508011986932	52.4546605541053	48.2110299037126	49.1962950206339
Tmem86a	24.5714301266125	21.853777989012	24.1010501556547	27.9611596780334	26.2942156505323	21.7309558949125
Optc	2.44746174461939	2.59925878166703	0.749281015733152	1.6310744021179	1.25247262750546	1.50639830042572
Tex14	0.718241948515166	0.818152631720265	0.879548059144877	0.314121704078977	1.13800882793616	1.16044344796219
Ifi35	1.04263611585993	2.37534295721005	1.43639569225207	5.01594337088818	5.88970637487295	4.33172065419181
Rdm1	5.28757182744532	5.20916480972608	5.07506211516106	5.16668706492977	5.82805029129198	4.74976607378887
Nedd8	141.544570479157	154.952487431935	164.590139022667	158.00022727996	167.226832654216	162.374701980103
Gosr1	60.0875580252794	57.5884033472309	63.5571139008627	70.8122404157293	67.5598880792795	69.1866718379307
Mrpl52	16.8454128940592	17.5216912348491	16.6520297853572	29.3508823375487	23.9361532349115	19.2374805691195
Spaca7	0	0	0	0	0	0
Kansl3	45.5366141847936	46.8832152773558	41.6999319300759	51.3944479575295	49.0505098678601	50.0550103202223
Eya4	4.87535894102598	5.38733814806966	4.53624951438519	4.90551947215644	6.3483444289185	6.3839586122109
Ebf3	2.02466271856994	1.14657011733523	1.43385303129075	3.01561827750339	1.50566942484946	1.1710976269742
Myt1	17.0585584401326	16.2132295187274	15.8301374352618	20.3692919354696	17.5602469269987	16.7605776855069
Faf1	52.3254703080617	46.9287519490498	42.5375813188516	53.757820703226	49.2469801305623	47.5473997819181
Gm266	7.59526083626774	9.41812936138826	8.16676662499518	9.938310840287	6.32976433134002	7.52534953995406
Tsacc	1.61927389366536	1.35912159327419	1.23933621056203	4.24911749544857	3.12338394230171	1.24581694004062
Mettl16	7.9983950121935	6.73485999675443	7.10166468791134	14.1918125640308	11.3835475300463	11.0290459721748
Dazl	4.65477660305217	5.14331459280597	4.32924147137029	3.98561782997986	6.29956405367941	6.382757202337
Apol7a	1.188928735221	1.56815312385447	0.909964919250743	0.519975641931453	0.982842883290271	1.00619563227616
Pigyl	60.2528272526529	59.1866343078659	61.7237284391798	60.1353725395615	68.0081106381864	65.6123841925719
Rbm25	57.9925760377693	61.5685478532811	55.2969907155736	67.8460033669603	66.1048475397208	64.5315968016233
Psen2	12.2619253857111	10.8152445892371	12.1525898816623	14.4823978996978	15.4051509056163	14.3267797877329
Acaa1b	1.60606880388227	0.550219606102486	0.561933484723286	1.0703406174079	0.758672551957441	1.27096187178456
Plcd1	13.1714555014679	10.0518877853191	8.91136028518032	18.5015279447612	17.0844817167877	13.2577800739814
Fads1	183.964253246147	169.916184042342	170.291594935926	150.343486356015	129.456308561354	125.46443254756
Lmbr1	48.978744852281	43.9931894785416	45.5611345857531	46.9809547334952	50.5501576186948	52.4774724887645
Tnfrsf22	3.57607250532086	2.35515389085244	2.54908858624029	5.85133920518101	5.05937622095566	2.16820007140228
Cars	34.8747763212968	33.8142586151717	30.9835935700706	33.5353746898146	35.0478368412446	35.7332773542927
Phlda2	0	0	0	0.234166848765879	0	0
Asz1	0	0.152637802765137	0	0	0.0876938602576998	0.0979390924779856
Wnt2	5.48973344110937	2.77662040912266	3.54466644740439	3.60866169936315	2.0903026919261	3.8089402760389
Gabra1	162.12698035686	207.212162584767	208.583634066782	158.804885760992	194.716634843398	233.803550245412
Grid2ip	2.85793593778679	1.24322172679254	2.11614874052736	2.32541889756799	1.20874583074875	1.79995072270796
Kdelr3	2.87131345227783	2.29524634841249	2.73479605391981	10.6042232999689	6.50544238954729	5.89092178088779
Cfap97d1	0.564107949326879	0.811677341123612	0	0	0	0.694410244680565
Apip	39.1637583695399	40.5903605409355	39.6904857990998	49.8751969217381	51.3537864153517	51.2578922296283
Pdhx	81.7844563500138	84.8791443997307	81.8468987065091	81.0881064125478	83.8315796379768	92.3565625555508
Vac14	21.020315545553	18.6746431318681	17.9000035745101	22.9688406835432	21.3510731120622	21.4171683878246
Mcoln2	0.136909411043485	0.196994682747382	0	2.47491853153437	0.829971161228309	0.589868557863484
Slc5a1	0.383906795845645	0.210434865898322	0.402965459046277	0.511697927537261	0.241799145271275	0.405072644540844
Akt1s1	27.5487404718169	28.604756658135	28.4421205829942	28.4547021862081	31.8990690868593	29.6731533987542
Tbrg1	32.8877391733354	36.0858305190465	36.3170940869273	49.324086063424	51.2579480299499	40.4133945879363
Panx3	0	0.0628730869114623	0	0.0764417688298252	0	0.0806842440662996
Adssl1	4.63081342441846	2.89252289322102	5.67082299803151	15.9510199123187	11.7514385374208	6.49589220108704
Cfap161	0.988427540933595	1.08359434493655	0.34583233956958	2.30552980424137	1.63419210294437	0.86910190767636
Brf1	20.3750314753747	19.3228816948215	19.0405835895999	22.5154972123039	22.9992344129422	22.5199168346519
Vipr2	2.72334076726426	2.8542380057341	2.7173758547118	2.58795554415441	2.16790299319941	3.47656341175058
Odc1	97.5012128798049	92.5765088815077	87.3430294213727	201.135155349253	161.383354786957	106.596561207754
Thg1l	12.4670662911889	15.8259582923588	14.6270447041617	12.6244279507978	14.4819644261335	16.9090621978201
Adam19	27.332159861943	26.2182619175221	26.7686867407275	17.6722412388736	25.5582547809338	30.4523535833942
Pabpc4	39.907240318747	37.6374803875295	40.3141574513212	50.45339014953	48.9148805908676	42.1762400176912
Exoc3l2	0.784638195492028	0.860183957296204	0.823590756595675	0.719001841586027	0.988390138402221	0.620923105756821
Zfp296	0.883962971071576	0.423968921100418	0.811865607726634	0.3865994633802	0.365369549622987	0.816111010914467
Plin5	1.50987398046816	1.44834040257915	1.45276095143117	1.00623300951486	1.54533637700673	2.52243606537549
Sugp1	36.6596293563937	36.2612102791428	36.5910314299004	41.5945331822289	41.7063749569456	40.2746574995394
Dmrtc2	0.27804702916973	0	0.170246062017469	0	0.15323404880924	0.342272621515726
Dhdh	4.61825307829248	3.8762852330043	4.61364988407831	9.78000621445927	7.36756255761996	7.06886757319676
Zfp790	17.1055171588782	15.0508677244588	17.9331746653915	23.8245883224954	24.8899765863453	25.9800171868403
Cpb1	0.479766595143101	0.197234629510995	0.839306863642261	0.319733295182288	0.679894435590174	0.843695762088219
Slc25a41	0.338210474598917	0.973281019292777	0.20708367811284	0	0.186390627809398	0.624499673608067
Fsd1	70.7829890450556	66.9456365164563	67.5527221461013	55.2800016336602	64.9819930880627	68.9062199406343
Pinlyp	0	0	0	0.934167389793265	0	0
Fuz	3.05923982400848	2.54616514523839	4.02176119698888	4.04009190622839	2.92565851606944	4.48583743929526
Sptbn4	43.2835315047733	46.1704615810278	42.4841809789868	35.3551537028649	43.0122830903149	48.356092076324
Pgam1	468.327996471305	466.23532846154	538.32362964994	429.7759148079	438.593884791734	458.241390496434
Evi5	60.793689529547	62.8967362604608	56.3567691950856	70.8687661381553	71.2246686971624	70.1955709976462
Evi5l	47.7936553840748	42.9330083761592	41.9715660420683	42.7133901090909	40.9498939454421	44.7914159619801
Snapc2	38.043325188533	33.1975574212757	34.1224498696822	41.5490617200606	35.3406743988644	32.8912574416293
Git1	121.937214825153	111.478631731598	109.442353382009	107.865246015728	116.55628497951	114.13805035227
Gltp	49.8188636553024	51.3420468390336	58.8174055031329	67.6364759040324	67.019807108063	57.8669949496619
Bnip2	44.8203765411283	47.2431452388376	41.8827485231578	82.8150881657552	73.7436308395863	63.3531268609126
Ccnt1	27.6279213609831	30.1801792695518	27.8427700744372	39.6747225467926	38.0107625083746	34.1609345184669
Scarf2	5.15940564025917	3.71185397770768	4.3796120843356	5.12830886371384	5.62216083331458	4.11382448642416
4930579F01Rik	0.189221582184415	0	0.23171784070141	0.110340913398222	0.312844799496208	0
Brms1l	82.4747044994504	76.3014290493254	75.9473840064298	82.435202435203	89.4689036697365	95.9920162588825
Med15	16.0660288691883	14.9105448525547	14.2525580594258	15.941267196878	16.5575299324534	16.3500150702997
Dhdds	72.686740191817	66.4721700993198	67.5231242860399	65.7640017178304	68.1187303586484	78.566536698333
Crybg2	0.201968146476263	0.166060381582623	0.423989295186761	0.235547652975476	0.127207244059235	0.142068806561613
Ubxn11	2.9902955479893	4.87177573128112	4.53374380808513	5.59101743466224	4.44692188939783	4.96645370115083
Mogat1	0.144466669844137	0.277158118266354	0.176911664530393	0.336971804706946	0.159233585878439	0
Tex22	0	0.170004858736099	0	0.206693731240039	0.390686496030315	0.436330214881868
Wnt8a	0	0	0	0	0	0.15868825115665
Tjap1	7.32548348870672	8.95590379981285	8.50161969241439	14.1273691120385	13.4571178020038	12.2591991153083
Ehf	0.0807313758502929	0.154882477981353	0.296587201295842	0.564923321017855	0.489409103606552	0.844724657414301
Nanog	0.200784182789373	0.0963007024378654	0.122938614986298	0.351250271043767	0.110653846286547	0.494325936743953
Rpl15	460.078731860339	406.493789719723	392.098915614207	493.901060304581	457.750131244165	454.313620707699
Tmem167	43.5287553258048	42.9534812774133	41.5725223435857	47.2924509670345	47.4730908090272	48.2763229345512
Steap4	1.28412782312911	0.821196222500627	0.786261606341571	23.2964469675308	17.6923401112011	2.72239629510665
Mplkip	11.1464874205514	12.0826905677094	10.0996406046972	15.8561585359743	15.0956125608177	13.1058946195536
Kif11	6.78766800555018	5.52715172992197	5.43055500805973	8.58467402319073	6.05168721191566	6.09025985542594
Rpa3	14.8599738852671	19.3859415969047	19.1678182362863	27.0357581471973	22.9304771885358	22.6826416837635
Mlkl	0.488664940288747	1.2187495678668	0.359046947961618	2.73557311066836	3.12396518408916	1.56400605357295
Phox2b	0.0617500864480076	0	0	0.0720167446398192	0	0
Tnpo3	26.0988632827583	24.4254159202177	24.0491016072741	28.9953434833219	29.1453616838968	29.4835988266244
Ttll5	6.93314429945572	6.81379481856568	7.25749040547306	6.86223181738584	7.79810245132502	7.90630352789991
Zfp715	30.558693966717	29.9459626669675	28.1605077940414	40.4597221513313	39.3040994140233	41.4603205217044
Retn	0.570181306973296	0.546944072093823	0.698235270026174	1.32996091746198	1.25692678778989	1.40377295814824
Acp4	0.128690148392218	0.493781985849195	0	0	0.283688880197038	0
Cdh23	0.571367851260117	0.267668082336671	0.488154624844704	0.619873749331784	0.292916849850604	0.572491825590368
Rps5	290.499977556314	256.871069822402	267.521656747844	388.907244793655	352.671167398228	321.969677424776
Podnl1	0.126840839474903	0.0608357760192447	0.31065468875425	0.147929577222037	0.0699030505626234	0.312279162799784
Adgrl1	243.951428268325	253.897814833652	240.9300771328	171.373100029542	196.833516334833	219.184160764699
Amotl1	20.933427121947	13.4512291877945	19.8285912663084	36.777271590917	28.0772921477799	18.7484556157054
2200002J24Rik	0	0	0	0	0	0
Etv5	70.4366383856867	69.3025664171957	79.403543177229	76.1336176491517	93.7804701855436	99.0643996765529
Tmem190	3.35938912100145	2.4788309204641	1.58225242966095	4.52068375129342	1.42414422895542	0.954315799247465
Gfod2	22.9084384408093	19.6789480669505	19.0212289072121	21.5902545118007	19.2740366810109	21.6460693473278
Enkd1	4.42899511267487	4.89757102226543	4.51973282695653	5.23710731338055	6.44114863246838	6.28499154994204
4933405L10Rik	1.21091631980007	1.01637068863665	1.29751083550404	0.882653116756715	1.8352018640924	0.931639839119664
Atp6v0d1	508.153976343667	468.659691010303	508.060108534593	413.735598900254	448.713136621512	461.7313034847
Ptprs	132.584936474187	134.008741467462	125.549735493498	109.273279990497	111.514540387348	117.85165633517
Slc41a1	48.388334494774	47.7789108476424	52.0169996820329	65.9993444356387	66.4155111871224	58.8321832542892
Fer1l4	0.0652781512660984	0.093926700595913	0.039969313254874	0.152262783283145	0.215852023227297	0.241069913752197
4931406B18Rik	0	0.0766576158189074	0.0489310087020043	0	0.132124580990774	0
Iglon5	68.4164834651277	56.7350698995271	58.6577545744531	49.4567170117035	49.4847210574994	53.1525754650925
Igf2bp1	0.116235835961891	0.111498748675727	0.0854043708475091	0.352459559881125	0.15374050385015	0.114467956289586
B4galnt2	0.522831754855259	0	0.320125868133158	0.3048792530806	0.144068482257114	0.643599739396156
Zfp651	45.6977754601766	43.9576775900126	43.0827869948628	38.4292894813119	45.1703948682644	52.134449240817
Nelfb	44.2025914648468	40.2622234201528	37.2644421210878	48.0334064268287	45.1065317754006	47.4699814561123
Card14	0.439893948773596	0.609507113499363	0.478833220559206	0.855052235245472	0.538731651648799	0.661838557742005
Tmem175	11.8082980935937	15.7704745178589	13.3443561436454	15.2771352148713	16.2795925602757	17.0597901466355
Bcas1	72.0849263490877	75.8960242831762	102.87692145285	101.106359457808	86.6822078496074	86.2402338974018
Tango2	23.6176522144989	24.3201517361174	26.2038605488381	19.1814916599596	23.1463226809565	21.2618584618308
Aldh1a2	14.2165667714385	16.0213061325492	14.0005578466145	71.3065977850636	41.9685994444438	17.500426385812
Ndufs2	258.943107713552	264.16535663373	280.037474281236	262.954994088721	256.451986969124	290.126581749746
Snx31	1.38038271789538	0.956313541652026	1.40866289562712	1.16269624169195	0.50716032082298	1.03842131678627
Atraid	62.0534999013302	60.2504738654177	59.7062422964385	83.5918285719312	71.9711328115677	75.8548136230612
Cad	12.5150894965994	11.5565078599535	10.4754276169395	19.3114534873552	17.4930439358717	15.6429421613445
Lypd8	0	0	0	0.408880118152774	0	0
Sh3bp5l	24.6977507180059	24.6429432444321	25.254362946057	25.6632782746711	25.5037954660073	25.3428036099382
1810065E05Rik	0	0	0	0	0	0.299211327022122
Atad1	141.993168787175	144.921841623465	141.745166923162	141.474703692786	149.637815443037	145.120737172097
Pten	132.031261842832	144.569137360434	136.269211548159	119.901403255974	137.593149494886	143.964514012584
4933402N03Rik	0	0	0	0	0	0
Pea15a	478.314887081069	424.76645707723	432.75296559367	552.877085633863	520.07445579584	495.797584213046
Timm23	99.1809792345841	104.326443104604	92.2876637397048	114.642109964609	114.736267523966	114.644176497871
Tnfaip8l2	4.81452558568709	5.0031733525037	3.43921321809366	7.72061871496388	7.95997619086317	5.67968165385836
Trnt1	53.6558311264483	56.1659385465278	58.3984883857822	60.8517018458703	55.542463961981	60.8385513877547
Ly6g6e	1.94490948951356	1.01762532352104	0.433037505806068	0	0.584648684414431	0.435301945269728
Ehmt2	126.255868088366	112.142193392262	105.249967396461	116.162327808376	113.218298629329	124.275017479545
Elof1	71.6761789446961	70.6578956779826	67.5305709642553	89.6081681249488	87.4568477173728	76.9999778100948
Med16	30.0716837442784	26.2995295567649	28.6090784533411	26.12062639556	24.8458346156573	25.4312301775967
St3gal1	41.49392304646	37.0295947153723	37.1339934099112	38.4306728200033	40.3397635469182	42.5856635684662
Tmem259	46.0005049896784	47.5521423634346	49.6521196463581	44.3037348750353	42.8284729463909	50.5653665527787
Rnf170	21.1113125825093	20.9778965674576	21.0798034644915	26.5573439061611	27.6446557063913	27.0095190165757
Clip3	623.243089658274	616.059596235196	629.987698068812	536.87632566155	586.768920217387	608.356315631726
1700020L13Rik	0	0.17755441837079	0.113334034021853	0.323808842960644	0.204018030029464	0
Myl2	0.230850328968203	0.110721114163247	0.424043652840736	0.26923183391219	0.508894202775136	0.568348078468224
Dedd	1.5361137755997	1.32615974131111	1.12866080192055	2.82162861102988	1.98942816212027	1.8909379812178
Mcemp1	1.05458734962734	1.15612408683101	0.737960838861733	7.20384370253674	7.14035793716179	0.741819777433666
Nit1	19.1673174898939	17.4668619334121	18.7217163756143	20.0654685129844	20.2211155114199	22.4150051466696
Pax5	0.254240450157959	0.195103286765762	0.186803369244299	0.207557581154198	0.392319322117655	0.500747204397219
Prdm15	5.81092323818415	6.41117105921494	4.8087424431367	7.86416004745275	7.95693687275929	8.64240633086378
Rnf168	52.2090629032692	53.2749208087486	52.0123466241355	50.1234609919213	63.105675574137	56.1342442226148
Dynlt2b	14.7221530772188	18.4674462535387	15.3704711506661	22.5629821602792	22.2601207042021	18.8198278415085
Chp1	137.466126027884	148.585900214709	159.831371827599	143.66661466085	149.035899876665	163.913762087656
Sval2	0	0	0	0	0	0
Trpv4	1.98794076426281	1.69504355782548	1.89342356952447	3.73529443439195	2.73892703765405	1.97130052575893
Klhl3	34.490401226532	35.6206852083762	33.917121634093	27.2109104924007	34.1194381473267	36.8190120307303
Tvp23b	31.5211406067764	31.2025476112301	29.9676486755515	62.3660180519306	60.0512238063381	53.5544094360008
Dnajc7	59.2747771555962	58.4921147229081	60.3628033451496	67.8062498094076	64.1111345720303	63.1868758399934
Zfp385c	0.435496429264214	0.348123463919687	0.622185943269667	0.761854022065689	0.400009552854887	0.357393985269327
Cacybp	201.629410531866	199.826131751874	192.709210150088	233.395272934736	233.346091478562	225.59732729088
Cluap1	18.9623438565695	17.0527034479713	19.834599942156	20.0417640772743	23.4043325154186	22.2482460938278
Zswim7	21.5239548859443	18.8770424569236	31.2529440027511	32.9919335354989	36.6028413436732	29.1453086744625
Pigl	13.3975637554486	12.4707710208132	14.3404533008852	19.6760036074231	18.2673498314036	16.4922433122497
Ndufa2	121.9834126646	141.54687920912	129.622434425719	164.292606676547	149.632244776571	129.331480100697
Pam16	10.0754081094802	8.95545112433309	11.2062459924923	9.81010033139569	9.98456698808995	10.5821276997326
Glis2	12.8675435125486	14.3674128440952	13.3622719436909	16.3275284458712	15.601104342082	17.8672883441992
Cox6c	123.235050704341	138.429329390643	139.475529698956	126.283088992111	134.649383270527	131.738208648739
Bicc1	4.99100211217158	5.25185019936236	4.96360731814705	9.94829891730676	10.3688647461634	6.77686912452279
Ube2z	118.874635726447	107.11582218659	103.851971621219	114.07663250988	116.315492337951	116.387291872185
Gip	0	0	0	0	0	0
Tmem87b	28.4465627687867	29.0618196079267	27.513588695313	36.6156895306821	36.4962616951715	32.7400988886463
Anapc1	37.6792653415268	35.097347871514	33.1961179911073	44.9804336429912	46.3101642377463	45.6367626225042
Mertk	16.7667296975802	18.1747585730441	24.7912974434815	36.9898831224469	30.4958020830308	21.4064449674817
Tsg101	124.411838205342	120.84418771649	114.895637065922	143.654413320232	144.035234658752	141.173602753553
Hps5	11.8134467060066	12.3289503167667	10.9878018722628	18.7471880664496	16.8012631748122	15.3524838467031
Map3k4	16.4923865079615	14.7811219562142	15.4585798372254	19.5180517166265	18.1781848318677	17.2811365966692
Piezo1	6.2075153987675	5.56335987005435	4.91054072787001	12.2597363754906	10.312983079916	6.91628410010581
Blk	0.166848831178472	0	0	0.0972946767481505	0	0.205388945609744
Rnf166	15.1942546724335	17.2942476164886	19.5786401384169	19.5718656824589	19.6219094059274	18.0060401542547
Ankrd28	40.8649241309541	43.9295728679354	41.1425987261329	53.0023346635175	49.158855648999	44.936341087504
Ankrd52	50.7975144226546	49.70390889086	49.4103476516522	47.9007366614026	52.3871480055352	52.2082270846997
Pkd2l2	15.5895566108585	13.8754311801093	13.1070694563402	14.2919241025855	15.0458727577395	15.3715436669181
Srp19	36.5210944570088	38.7798415580121	38.5727861700463	46.0642314451697	48.7970661699828	49.0787353205117
Tmbim7	0	0	0	0.223881479556934	0.105793570239486	0
Clec4f	0.182176505469546	0	0.223090548415464	0.212465428337383	0.200797994809431	0
Klra17	0	0	0	0.220218989160589	0.208125774362203	0
Wdfy2	13.7718495344252	13.4221475048585	13.6538824144921	24.0066271705096	19.8522759537324	16.5608338094065
Rbsn	28.1380872201493	31.047420769257	29.2794344280591	31.1426710598524	31.776917365077	31.1991257085165
Mrps25	12.0138007844849	10.7690426984747	12.7838585681465	11.8556581193967	12.8268270051778	12.8507078388754
Dguok	8.10304181477225	8.66246844962868	7.59158608815632	11.1012149431674	10.8682187749765	10.335282211662
Camta1	118.641541935423	109.87949713351	104.500421141006	95.9020601693198	89.4777991689846	90.8796182006859
Csf1	11.6354073863589	9.68940788198771	10.6472615461243	52.440559236258	34.9509426149331	19.7794493951546
Strip1	76.9388205471839	66.9534822628663	67.0747940178583	76.6851551171683	73.2929441670142	78.4514208456741
Kif1a	765.341214427242	727.740335573966	734.063647103328	560.058481296366	584.929707339562	623.80770177496
Alx3	2.02238065990241	1.14115313606418	1.16544766996648	2.21988191338901	1.57348366428859	1.61087027662644
Slc25a11	115.93695550309	124.757104721616	121.172473680338	111.439119224227	117.138684247308	116.970457786657
Chrne	0	0	0	0.310652112166278	0	0.163946559926732
Cmc2	9.03401068590976	9.08856137295378	13.2215274656794	13.8767067695057	11.293191872641	11.391998904382
Chfr	47.6333666281156	44.1836387461183	46.4039655383332	50.4058785095038	54.5710756071376	55.8885216216637
Ceacam16	6.88315202281347	5.01800280128285	5.56314148509103	7.06424807405011	3.94509727189507	5.76169381064555
Hoxa2	0	0	0	0	0.139766718902526	0
Adam28	0.0490154785035787	0.0940357880503192	0.0600236010759149	0	0.18908988054881	0.0301687368336745
Ankrd53	2.84746380707324	3.47635011474655	3.4869604473796	3.16993775908716	3.5665026543955	4.77981059771478
Tex261	35.9531882147153	32.1112899299872	29.1944926077411	45.0772327443452	41.9342891225081	37.5480936801808
Fam120b	30.6938265893206	30.5037001888185	28.5702268616035	28.9395989791252	30.0259776969937	28.9188373839185
Tbp	8.85328697607167	9.14452338774933	8.95345556579555	9.53248460009013	10.2881832343651	9.38804186399312
Psmb1	88.8070415587319	91.6250353863483	94.3554802429813	113.455290150437	108.142787192479	103.712701359449
Pdcd2	0	0	0	0	0	0
Dll1	11.1499231716473	8.59735413173352	8.49293400569781	10.7638490854819	8.82031019191244	8.99704840449426
Nol3	4.25212350801202	5.03055944838198	5.03351563967249	5.04173904879125	5.62411416238314	4.71088259741055
Fhod1	4.14847838020947	3.60923306985284	4.37130296694149	10.9703604982263	8.24117409183642	6.88814482733276
Plekhg4	2.34200566676683	2.12831934195972	1.610096376475	2.97098653715085	2.94369936297308	2.93356003723768
Slc9a5	18.0836429275972	17.5114739621392	16.3588595766736	17.3831793162236	19.4586479086051	16.6030309016976
Elmo3	2.32506357434612	4.21280337698318	2.8472371444009	4.2934172397357	4.84070096693697	5.56524480076592
Stc1	10.0821694931072	10.391481288818	9.19417972434515	16.5744042515429	12.1176112818551	11.4868062073351
4931428F04Rik	47.5197840941118	39.6050384287933	32.1623219618602	35.1082968300249	35.0816190131603	37.8787484015488
Tppp3	68.0839831060412	57.0141842170099	55.334484083611	74.5741580700132	78.5336936785535	69.7172103867504
Msh3	14.1199417270027	16.2303734185683	14.0581736663302	14.5315572812826	15.5191479413148	15.7073450071177
Adamts13	0.228506673066135	0.701421069191489	0.391756064995933	0.106599403585064	0.60447331687125	0.618835850061366
Tmem208	47.6673082604831	44.1528838593306	37.2125666533158	47.7748411616606	47.1215489036086	50.0595795528243
E2f4	25.6105468315255	26.2398203848968	25.1797535439429	33.9367163665496	34.1978150610545	31.6392791789708
Surf4	100.980308631287	98.6416804187536	96.1885058975762	130.810482922905	118.712252876446	104.291698976217
Surf2	18.6245006009085	17.8021228421111	17.2267733507339	23.2615354995679	23.1488626884301	23.0891406388877
Dnajb9	69.4928320716427	78.2649289623733	78.2875411985812	95.9791941758592	94.8935961382917	87.2840169569488
Naf1	28.007576720024	27.4244104808802	25.9236770265831	43.6936114287554	41.4545646558503	36.1784595399531
Yes1	18.4068393248293	16.9090076951318	15.8959890482749	28.354866876699	24.7821581614031	22.400279755555
Ppp1cb	192.017424336153	192.54090318596	195.564051753004	190.026407732509	206.370752678247	213.851184767891
Gorasp2	91.6606687461888	86.8833526440651	90.5018616227189	96.5775827608957	100.311703176614	98.3279880750686
Tsen15	12.1794872780091	13.2271481478089	12.9436923948469	15.7062598642678	15.5534203056191	15.6532815193395
Oc90	0.706315076994334	0.225843277247763	0.432471297686697	0.549165348824692	0.259504106183396	0.289821850587253
Efr3a	31.0991786114985	34.9268342135293	33.3684670215375	35.4868056001912	43.2882624906299	45.4774441209804
Trappc2l	48.9402698363564	47.9422425532343	50.6025424441761	46.5771069510511	46.81826682695	46.6045423387992
Acsf3	14.5968012482267	15.3848273848915	14.0499117600003	18.7750941425127	16.6185126993139	16.7853800649395
Ddx19a	39.6571511807101	35.9965313945445	32.5310457853982	54.8615625616214	52.1844589731942	42.7270130473289
Galns	14.8637122408825	14.8282730214897	16.2256702956862	17.3349740996752	20.9702819337121	16.3105174643788
Gata2	1.6261733545178	2.31985143318695	2.24669292894751	4.32800893777135	2.11410754634945	1.69383098967682
C8g	6.78403094172395	6.94139069593561	7.19993742277817	5.97792045486438	6.64664232013304	5.7529539990909
Entpd2	4.86543104889584	4.66714472007135	6.99432903061694	7.03127775812032	5.71250484511594	8.2027210161039
Rabl6	54.6202229336898	54.628086445721	60.232944468983	56.3766138516061	60.7866907203961	63.8489482365947
Ptgds	339.734268024184	367.917735856894	358.701327943685	609.053344699508	429.072806015706	296.392315992856
Edf1	119.632004372338	111.313812849458	114.060336859033	102.449151618818	118.10924432252	113.394503917216
Clic3	2.89133193968952	4.26692041544086	6.53664127064804	6.22532102036186	4.90288388751112	4.92811697274514
Npdc1	132.76553502709	122.10361912519	120.666799525949	115.860672479297	122.51862485709	133.569437234039
Fbxw5	91.9638275543826	94.8657202198715	88.2335914347735	77.3225529978094	87.1389617359121	93.3249144524831
Slc25a13	2.48902606285716	2.50128267967929	2.39487528542845	8.01740921989805	5.09497159709086	2.33444707732369
Ube2i	104.357084849067	98.3686510268592	99.697511814514	109.76705741819	101.92642391139	105.077945130011
Tsr3	44.3738101637796	52.3463792289544	42.7778935681281	56.1558425096069	53.2801985628353	56.9480482088478
Unkl	13.0135616632778	14.0436061826883	14.4300417715187	16.1489267930298	15.4807716087027	15.3846204147742
Lrrk1	2.07456211955036	1.90622506444891	1.71147918077622	4.68615413604136	4.2121894630528	2.82257855902753
Aldh1a3	4.58250653888787	2.66550830998933	4.83558550001188	10.5182351570399	8.59730300066794	3.54063495068242
Actn1	54.5510635039337	69.4583387212585	61.8706741579648	73.156804275189	70.2603730042523	61.8436768840727
Sirt2	107.868083126711	104.801328115009	130.889263409156	106.303796068456	96.7707559203039	106.920834807102
Hnrnpl	179.594420894003	185.186783124288	169.784855713257	184.71641882678	177.615019452511	192.827098277165
Nolc1	70.3407522400633	65.8429553155365	71.4232174402926	82.8289596119972	86.2147005740138	78.7042577706824
Casd1	116.358687474843	115.360320870706	112.722924173569	111.970964736974	104.593075010143	115.234086087795
Cnksr3	9.85490850631829	12.3792958259015	14.7978746335945	7.32020091157661	9.05187110924759	13.5032659855987
Mtmr1	41.4508137399018	46.6525371587118	38.6698281451059	47.4912269223971	45.433725400639	49.3230387674827
Hmgb3	202.510713029764	186.912506183262	160.269139367721	160.861199089836	163.021547635422	162.595506044781
Map2	536.395596009745	518.983020148725	486.704501894782	481.438003285789	511.865666141706	519.320457285032
Cyp2j9	12.6805110485307	14.5576532663279	15.3631637690117	17.3846955468054	16.5043677764606	15.6925894426864
Nipsnap3a	0	0	0	0	0	0
Abca1	45.2634164011543	41.3353128860484	41.3056898770455	129.18607404794	108.230866104288	87.1073089090518
Nipsnap3b	77.9171176815707	52.8566979868627	51.6292626276085	79.668364310687	76.6169334367488	57.3190995740938
Lage3	16.3714118994883	15.7042095206273	16.3658608766792	28.7049624134157	28.2334303158399	26.5964964895689
Ubl4a	76.5068262168018	73.6637229458607	73.2494245732943	71.348149309058	76.2733937861565	78.3061370643954
Gdi1	683.253297593876	663.599886047374	668.796593524428	496.894419718803	530.993965719373	578.840886289362
Sash1	80.3853825413365	66.1729237261381	71.7701799320886	75.8275052527921	66.7411363460423	66.0336487105147
Gadd45b	10.6236188370338	12.7722972132986	14.0502821054248	52.5332470460621	34.3479568415934	10.4620398111222
Slamf6	0.0415581758047726	0.059796763006313	0.101783004786105	0.218104629293935	0.274836697961121	0.17905168118928
Slamf1	0.219375313146829	0.420869731796644	0.358191518677611	0.127924482936841	0.322398863222325	0.360064571476783
Zdhhc12	9.07881967413804	7.86212955208926	7.41185542501151	11.1765147132307	10.5627620598661	7.60583456365391
Endog	6.77566347396509	5.48397617433499	5.96373715119492	6.17358975442414	6.76810142455876	4.43102981252223
Cybb	1.00758537449397	0.631956771732711	0.854220164739954	17.084261665341	12.3872104231053	3.86409171958682
Golga7	53.7766974794028	51.1035723556633	57.904087389428	60.3369911141387	53.2245003513221	60.8844779219794
Xk	24.8757602202694	23.5642277194358	23.5663345457233	21.7199439076632	25.2191365464832	24.6174998300732
Pcolce2	4.37991706002624	3.45449877136496	3.57571943943615	5.05137129635444	3.75481399585889	2.03683662203876
Cd48	2.08231268560211	1.63427717017559	2.08633756351771	16.1165480723055	15.2315159815047	5.82568729176324
Clpx	47.4121912751938	43.1935932909969	47.7261494090899	56.3468166395294	50.1994129265208	51.2269657097597
Trabd	8.61508159581398	8.45706526732026	8.18356466080606	14.3668962845608	13.4892006983769	11.2988532977754
Mov10l1	0.161424146444333	0	0.0658925104731734	0	0.237232536683439	0.264948304884296
Dennd6b	27.6767853708063	30.0276563663834	24.1221575253059	28.3604410063089	27.0555036532233	33.2709190739181
Cd83	21.5277805151152	16.9568611857974	24.4336194326972	30.1080115592746	21.1239570350956	16.1588076009256
Cltrn	0	0	0.178515785597436	1.02008174646314	0.160677413340593	0.358898557892901
Ace2	1.49574076949083	1.54956583657668	2.12472696355034	4.18661940138199	4.35238464491951	1.62029056947291
Gzmb	0	0	0	0.36560033017631	0.863808930818912	0
Gzmf	0	0	0	0	0	0
Gzmn	0	0	0	0	0	0
Ager	2.62820026805206	4.0337444747959	1.54485776828847	2.45213485790616	1.39048626680226	1.42352478322016
Atf6b	70.0463703245591	65.7037646661878	68.8820998946049	68.0769826080693	64.7884895794234	71.7547178262768
Egfl8	0.383439642418958	0.490417203165426	0.93910859708475	0.745318102893029	0.7043893370986	0.786682815220479
Notch4	3.15518360303032	3.4283575416666	3.41928263932245	6.96876588438774	3.81623305664419	2.81847343670554
Ppt2	4.99410333625135	4.70797699637044	2.95240797875769	5.62358761822519	3.41663859619281	5.5117152859674
Prrt1	137.331419359883	154.579831634042	154.667439467671	93.0023186186802	114.68325917233	129.763773913159
Rnf5	91.8225475320953	85.605414556044	81.7778047245802	84.4322281721761	88.3272880815634	99.2070156134679
Fam163a	22.0904497907872	15.7952996288171	18.1764203099798	10.2782476897837	9.33038253589277	12.0620240121977
Cacfd1	39.7113724425054	34.3204784005717	32.3612260497133	38.2033257733918	37.162668873742	39.7922372652847
Hivep2	164.199447712239	185.61321514522	177.390564048067	102.742752558397	139.593537787946	163.454960077891
2310057J18Rik	0.121140510358196	0.11620353585212	0	0.141281505155123	0.534092410364952	0
Arnt	20.9983846779785	22.4076470393105	20.481938592267	28.4892469837001	26.5529708293887	26.9214708407325
Itga2	1.00974769246019	0.544835431146171	0.347771675424861	2.50246326711655	1.53032113866224	0.854553923845003
Mocs2	21.9759110731859	21.2472277706553	20.9141476318941	25.0208078644712	23.5646007492673	25.5831962535278
Nat9	13.8359351545855	11.8090017215308	14.5418648208137	22.3621405643579	22.4550183512494	19.848167364146
Lpl	61.8441158152385	56.6655827668067	54.057673966974	94.1726852253567	89.2853618724505	66.3190281050967
Atp6v0e	13.0366380059936	11.6328757038802	15.9644666806195	26.3066771388104	25.1293932315792	20.0039537452345
Nkx2-5	0	0	0	0	0	0
Zfp318	41.3340658645003	42.9653910115398	38.0975758347959	38.0516208202908	38.621895977861	38.8989462995045
Ttbk1	50.0548264077679	48.4130959172657	50.9532199665819	40.2587245963671	46.7239930460231	50.4531381526959
Srf	27.7750530168081	30.747785451813	31.345224653136	34.298441667717	31.6431753195545	29.4021410697699
Gata3	0.226323852946696	0.0542750555402889	0	0.263952777767427	0.561280372790238	0.557203995857037
Gata5	0	0	0	0	0	0
Lama5	3.89362284816446	4.43642821545593	4.35661285901178	9.0819642005587	5.03230142342031	4.08743480108019
Steap1	3.10566619567888	3.60627594652982	3.80315112465723	10.8660559710796	4.32393768286618	3.42061342685682
Steap2	7.02445388294135	6.09814042835916	6.10540452178546	10.3323036396867	7.76289948569865	7.57469831229367
Hspa8	1732.81055610053	1616.35965308894	1668.50972699093	1542.65896197049	1579.76686921668	1598.4492352663
Serac1	15.6414214607209	16.0419796431262	16.082337359589	18.0698921459528	22.9869825296497	23.3111516058173
Awat1	0	0	0	0	0.178479083398026	0
Pdzd11	29.8412308622805	24.5647832113362	26.4354434501343	37.1475373547755	31.8417759425263	31.6539417510129
Psma2	99.8853487121351	96.284865641486	98.6048687614849	123.853606309486	127.116174836117	114.056457341264
Mrpl32	18.7038810564693	17.0748759918669	16.1548544939523	20.2856079901462	21.0141028092695	20.0210934492453
Setdb1	45.1931711310253	44.0444812475076	41.1451665261743	47.7274611715446	46.0477595609173	49.9720026308287
Anxa9	1.30291792336064	0.729060884458158	1.46257217264342	1.6461714766057	2.27382179015364	2.13850217127352
Arnt2	176.0762924663	169.939414701825	165.685309268754	178.756070565757	185.878919502655	180.24484037309
Prune1	76.2083643166129	70.1784576074546	67.2691691285035	70.8128832142034	74.2612096205857	70.1481022523662
Cers2	46.9629074007621	40.6439259468079	48.2874517555296	81.4781508261098	72.0771946554994	60.5242000037749
Nlrp5	0	0	0	0	0	0
Capza2	245.370579879309	276.499195857733	266.737135731251	268.02737397838	283.003281440866	280.927024573948
Plekho1	46.8396593745247	50.1991792802651	46.6994666032192	64.9001181228506	67.9609232004813	52.8116255463601
Vps45	48.1063512164453	43.6572993559199	49.0343636404372	50.974267881738	52.0912064353495	57.4133379162294
Prpf3	14.7110503983091	13.882679210103	14.1684961538985	23.3705215219384	19.0633063463141	18.0112427223412
Anp32e	200.46302012534	194.715157796338	211.011065601425	219.879583735511	229.928205558382	212.969157018049
Aph1a	37.9046203802009	36.109525181229	39.0673259973439	46.6414884724333	43.936376819839	38.3882060002549
Tab2	80.2726988514695	78.4089573807158	77.8139108491723	95.2448748061798	85.3237654488124	80.5692457522664
Ppil4	41.4913202369437	46.6625124310344	42.0493518790795	47.5350713946029	49.771036682177	49.0134129576856
Cnih1	158.096205205708	169.346000217991	158.278277368952	166.105092036178	156.219232919893	162.008092184434
Eps8	19.9665448758355	16.5490203096833	17.088736071846	28.6828327876558	24.2563979746534	20.4522505176316
Med22	26.6557394660396	24.1953514389548	28.3712659043244	41.9100990567726	37.3433157215102	34.499546057297
Abo	0	0	0	0	0.129211420735036	0
Surf1	81.6601763863869	73.5287993992307	72.1696654162633	78.1663097339148	86.4691956373533	77.6048012918036
Med28	28.2977079984068	29.5573008876888	30.142556125323	30.0165822880888	33.0220139185302	28.5308239565876
Qdpr	36.3802301706672	36.467373754253	34.2223148459591	39.3457929264967	31.9126189443635	32.6967025156468
Gnrh1	3.50590453215655	3.69932695531348	4.72260453230172	4.49768130810072	3.09141339124953	4.31572722335907
Tnr	95.8252235377688	94.7221844559377	107.428016907559	89.2752417110548	93.9167279990348	102.477239741799
Sqstm1	347.008079218145	358.34248634271	363.261113361104	404.858571003572	420.252825290543	377.379482213121
Nfe2l2	9.60558733234318	10.5222976871927	10.6010912911163	58.7792099345263	46.7285132052145	27.1522454745607
Rxrg	27.3387291400052	29.7023729644529	25.5589218884677	38.3980619163274	35.3174128715064	48.6108333008786
Rxra	9.53452514456061	10.4476253829656	11.7632924784994	16.9919757014155	14.3270310288356	11.4291795654483
Adamtsl4	1.17954729917472	1.08004517095967	0.919198958291519	4.87734178974045	3.90035041206402	3.23401969833405
Fcrls	36.4523945469449	41.9046685576062	40.2696124239553	126.52684913657	101.934190979941	80.3668288566266
Cd5l	0.331648925368587	0	0	1.16036803808092	2.07144436138994	0.680426541847893
Prpsap1	35.2951756747029	36.7552354105866	32.0424873077468	47.1617114915768	42.0916993003181	47.4840938691717
Fam184b	12.4869407880406	13.7860536218224	10.7071268628379	9.28126483575513	11.7723955868548	11.0531405996164
Ncapg	2.48459772744006	2.10833936204237	1.71633858417268	3.34348899803905	2.31724752616612	2.31348875845209
Lcorl	16.426192265333	16.8465619040117	14.6371868855277	17.5561973961949	17.5051953769034	16.5201654057972
Lta4h	34.4516310064013	33.5783281323498	29.5412907792326	38.8030047212126	41.428967095015	42.5003650708108
Amdhd1	3.62580907779408	6.42100142837025	4.78165703869507	1.95168056946434	3.89395503173614	2.51777493972883
Dstn	620.940273371093	593.374788623603	580.391719050196	571.43082744021	587.694913931047	588.646223072532
Macroh2a1	24.4945794802804	21.403534563636	23.2760045276637	29.6465408974414	27.4719910704812	28.0365714195651
Gtf2ird2	9.51140590855656	8.98448268507538	8.93569404750952	11.3891578668418	8.60297964470383	8.89304320220308
Bola1	21.0101535882543	21.550708590926	19.1054787599346	19.651186643665	26.1384430789137	26.6314672072097
Castor2	69.0123395368808	60.4308812578255	64.349745933773	82.5697704517161	75.7384013516887	71.6862842746883
Fcgr1	5.04232758639018	6.25452413535727	6.49414089842698	36.5007234827044	22.0393057828708	16.2667410309934
Ncf1	4.66994523544499	4.0080862039917	4.43955065252664	18.8473307597639	15.5773307857555	10.2870536497767
Wnt11	0.272031750150903	0.730646949227113	0.33312590369087	0.380712161073933	0.11993518232756	0.267894309511464
Adss	128.808217020393	113.980923872776	115.032720020905	118.360100923383	130.476441964149	127.680756517155
1700016C15Rik	2.34457365763576	1.68676697667515	0.717782222591268	4.10157869153517	2.90725693006534	1.08230346541103
Il17rb	1.15362890328382	0.640671136362449	0.669181375231164	1.91193093572733	1.20462547535123	0.747422950180444
Cacna1d	21.8956588287227	23.5060860263969	20.4229678124462	23.6515456597347	26.0291693310883	27.1905311638279
Chdh	1.12231803044787	0.833480482471125	0.665019398690014	1.14002380318611	1.07741997341254	1.06959506318537
Actr8	18.5379809912845	18.7411063791234	19.4276853408123	19.0851569329289	20.7908617061589	22.2664506456449
Lrrc27	5.01275907670456	4.3929218628621	5.00177966774698	5.12443596080679	7.02580429823783	4.6470307796672
Stk32c	109.117395038745	118.176271991298	117.818557604343	71.7259565119273	90.9576543707008	100.621311402843
Fnta	65.3865163198198	61.0013789378644	58.4749437823687	79.8309924509195	71.6582849912516	75.4306586543296
Mtrex	46.7801754654643	47.8405464648633	44.9768348721885	60.5834684167533	59.8133459985005	59.6193050599822
Lbp	4.61246699285747	3.79880453602484	4.50727416800207	19.2352239455903	9.60299480765641	6.53817933969757
Celsr1	3.17367102093528	1.76348434562294	2.41716912568012	3.76903732100015	2.81552248722583	2.76331216423446
Fli1	9.55585270072318	10.7767280900293	9.64620240437196	22.8163551395183	17.2222586808548	12.7169105056741
Stard13	5.5261442883173	5.25068538145144	4.71461146248223	9.89647844771389	6.87042705067457	6.57693929406061
Tenm1	40.5337640844649	33.8695433517797	33.4226776343201	31.1800408320187	31.6485340308806	36.4232592171865
Camk1g	45.6031898158853	51.726705485879	52.448313206543	41.6728720317373	50.8940316620324	54.329358846018
Utp25	13.9377482552773	12.5403401090463	11.5198090998037	17.0617606622154	15.59114062257	16.0502876857048
Hsd11b1	10.43062268006	11.6815854651919	11.6709261929169	6.29854286478689	8.40375750520694	8.40790160331652
Syt14	14.8266971053521	13.6796066753597	13.1438605918357	12.2758614054842	13.6809033220778	14.2575249952872
H2-M3	6.41741440315904	4.50430124735465	6.51694346651576	7.30183689425751	5.69320967570594	6.3583447122134
Lonrf3	6.43589159376175	5.09746998519843	6.36287956061413	14.9430023329088	11.454124536679	8.50397519920308
Atp5e	60.2432593650197	67.6243708393638	62.4715789921333	71.1563173707186	74.8778701777786	64.5338851331009
Nelfcd	63.3156873644268	56.8410632707042	54.5902883727136	47.6198550313712	53.0076065142592	52.473135422106
Tubb1	0	0	0	0	0.176448023999917	0.197062365970322
Ctsz	54.8249507011123	50.1933157327217	60.0605893983389	255.214401097423	199.363983853311	134.400910252206
Prelid3b	94.5090078218677	89.9609054513766	95.5808069760606	113.750449080607	107.63728019126	116.339476377096
Sertad4	58.7544068737816	61.6313985096283	52.1188197482733	45.6819985402839	41.6268850212773	45.4826084770641
H2-M2	0	0	0	1.01547789816267	0.639808962570487	0
Ube2a	68.7009498684652	72.3900869195183	65.7333865040374	56.9674380188914	74.9486751490384	77.9731634775786
Slc25a5	444.825163148888	448.208623176684	488.46170479472	534.411283609845	481.551961843989	511.383785639158
Atp1b4	0	0.102787991879551	0.26244072692364	0	0.0590540162809107	0.06595326932384
Ppdpf	106.306058264759	89.2067421780214	95.3146022304271	96.8660261563135	92.4751425516297	96.2277957004299
Kcnq2	89.1159869192028	90.7779780191376	88.1102931109488	60.9432136476986	71.027611562963	83.241793355666
Eef1a2	1045.25683785196	1116.51671178752	1188.61429636028	643.026771056196	798.065277605201	950.864878231767
Col20a1	3.19540493729602	2.43534773033396	2.78737367307091	5.20713840910733	5.59664863209546	5.44224785072223
Pls3	129.056664170675	140.354296091344	147.049493334714	133.728111726209	173.098178185534	160.697803739551
Mpped2	80.7655995331553	72.1158137291561	67.4384166500288	66.2958821744294	65.8423665700262	70.3797454640493
Nkap	36.8888260308745	36.2339069955301	31.9846147832093	39.9880219546707	36.6451469819896	34.3294851119884
Ndufa1	159.542921514305	213.84501631418	208.530296969752	198.598636111244	220.849761081952	204.991893005845
Wt1	0.108997127799945	0.104555046762003	0.177968279074064	0.169492194775957	0.160184616353172	0.268348364916106
E2f3	37.976133563483	36.905678509644	39.1941618019527	32.2021901304272	37.1511985160273	34.7549193789438
Cr1l	11.6573951222295	11.224033348277	11.1593669478503	19.8353280927291	17.1879029822569	14.8855682998599
Ppfibp1	23.8925426166586	27.9214090053403	24.4315406165969	36.9175233933738	35.0907347404755	32.646199392336
Cd46	7.84505508997189	9.93912410780901	7.75805234318178	8.07907964146263	9.20166128609152	9.7664969459941
Cd34	13.8937698225464	16.2003671701606	18.5264613245481	16.5998597784117	18.9552620078129	15.9628626644588
Plgrkt	12.6788421179291	12.2189595176664	12.9869646927434	24.805967900343	23.1172459423237	22.5360709392652
Cd274	1.7399817753065	0.774925524583075	0.837082304953513	5.36308025796099	4.24663924045144	2.5243787116268
Pdcd1lg2	0.57388850519463	0.330300111719534	0.140555010083452	0.803164825020326	0	0.141289996931103
Gtf3a	5.3001351129481	6.18569491132179	5.51689445016379	5.66623116285746	6.91291234195469	5.76322348569577
Mtif3	6.49730886062571	6.6536327971066	6.12865897818726	7.27036223413786	6.33884457260354	6.21474821202904
Lnx2	8.24845400000514	6.9647152624183	6.47185340595321	9.38943799255467	9.47266861856946	9.66734262579267
Il19	0	0	0	1.82768345553266	1.0795732129599	0
Dyrk3	13.7398803622179	13.3837369717693	13.0962506044128	11.5639223058164	10.2263235157718	13.077549764989
Mapkapk2	39.2278552068808	39.7591111246569	38.4302632078464	71.5598024107176	65.8353637603204	43.0956797993647
Il10	0	0	0	0.200382471595976	0.189378570520744	0.634510736010054
Lamp2	36.8298354400169	35.3288681480614	34.3381244322001	94.4256240672298	82.2797539176967	58.2449678408571
Atxn10	745.189511000619	692.192738533818	692.272605743423	617.019730843257	617.973457001085	661.133761814771
Foxred2	16.4100417211504	17.8861487045544	15.4080855408406	14.7184450434629	13.9519614120533	15.4420048184611
Eif3d	19.4361758240062	18.4702342133817	18.8079747703495	23.8301061588226	22.4216143653853	20.3563679556875
H3f3b	464.528109757277	459.671207233502	429.743163283948	611.796770106327	463.910675438037	410.949462851168
Nup50	42.9554255010435	39.2636890168094	43.0845332745441	53.9591423392626	48.5627944229593	52.8210091263101
Phf21b	6.22873601780832	7.24075580472801	7.49833286507327	9.91150723854666	9.71631083727486	9.09703477215401
Nlrp14	0	0	0	0	0	0
Ift27	26.6416917260881	21.8620077501266	21.1725705998606	28.7797923949636	27.6324755461161	26.2171387413389
Pacsin2	25.9565513922434	27.186229618332	31.8983121847017	51.1844930428786	49.7890455744705	41.2668992850974
Cmah	0.126686154770502	0.162030900770619	0.077568961719007	0.172374039517	0.349089012554462	0.1299576396022
Ttll12	25.2440750702361	22.3443377963195	21.0184548352619	27.0365018913028	27.0873713204713	24.8326880252254
Bik	0.282940378320106	0	0.173242221730767	1.64991223281048	0.155930812805007	0.174148139188057
Scube1	15.205260269779	17.1775996928412	16.2645698118654	8.49275913771367	11.4338105485665	17.2516684161163
Tox4	45.2748980392187	47.5304237220266	47.0749466794685	55.4840320076468	54.6859908562223	52.623307593549
Mrps18c	6.90298266243422	11.6380650945718	11.2710487355926	10.2463229823201	12.4504088583602	11.5874869393148
Sulf1	10.0841163417858	8.60260119609861	10.2744417654985	17.6178311982865	12.3669537447516	9.49406491118466
Srsf6	166.305825101685	182.01653469702	169.732067062528	194.119789253124	179.17889858736	176.034296375837
Plcg1	53.9994971405926	53.3926045939362	52.5507577557252	54.825531450537	53.519873029038	56.4577535819069
Kctd2	48.5464663100974	49.796903986834	46.7166734812073	52.3431777514032	47.9022672702717	48.2500885305503
Tmprss6	0.335038809218519	0.257107677962276	0.0820566740987558	0.15629713520698	0.590856623727374	0.32994306300995
Kctd5	67.8254359112458	56.2629491440351	65.027605571469	68.5458470479828	70.102564215529	62.6192350616117
Pom121l2	0	0	0.311973258065283	0.371393654571015	0.350998762863605	0.156802314576486
Etaa1	13.0691073520678	12.6912589211938	14.1601195518508	14.6774773007235	16.3019424780001	11.9831812355694
Matn4	8.09136204542068	7.21912793606801	8.84312137798251	8.77709302245501	9.63766348293148	10.4423249118632
Svs4	0	0	0	0	0	0
Svs6	0	0	0	0	0	0
Slpi	1.9074497559508	1.82971333340357	2.33583367619622	5.11654562637849	4.62533079880693	2.34804819953378
Svs3a	0	0	0.229690310887468	0	0.206738269743307	0.230891407692448
Svs5	0	0.334220083158649	0	0	0	0
Rbpjl	0.392671092441111	0.452001757739644	0.625116690114179	0.320570002564602	0.432808662448813	0.580048194820734
Sdc4	48.8687578677286	52.8957408595156	69.4752319900685	171.702680253843	126.721550031996	80.2816762719861
Ccdc70	0	0	0	0	0	0
Il13ra1	12.2483761727111	13.5523001953218	10.9152400129771	37.7628107291415	24.5947252906643	17.0182890046753
Prl5a1	0	0	0	0	0	0
Nbr1	98.1752257272642	96.4052014426591	90.8598844553928	115.109245020653	103.011081812127	109.682659058346
Cyth1	72.4518290446299	78.8430736996589	71.4304517712405	62.1801430720461	66.4527214231904	79.9635180704605
Rnd3	44.7923602601398	46.1333813181691	41.1079320757104	61.4200303821211	50.3224833594379	57.889560193184
Brca1	2.26846362619338	2.02419944383926	2.13189647967042	3.44546069046178	3.45977089216574	2.14304457639035
Gast	1.46790698489845	0	0.59919211740161	1.71196328133628	0	1.20465081575304
Cntnap1	51.528740510592	57.9547293776562	70.2793708441705	27.3447888098961	27.9967605184222	42.7748436986
Nt5c3b	49.1620076476752	43.3706259813313	42.5531524180458	37.4562882308919	45.5549592694738	45.2061069204488
Coa3	150.137393903466	151.572956716738	151.191184624614	142.805304196413	157.363758063934	155.108989954507
Zpbp2	0	0.513145986307271	0	0	0.147406964510921	0.164628453420153
Gsdma	0.0825675224111761	0	0	0.0962953162596955	0	0
Med24	42.0299307091383	47.2956230723239	44.9247226485332	44.0316536225928	48.1122519258812	50.33772204425
Gsdma2	0	0	0	0	0	0
Psmd3	76.1290194275114	77.5906017502362	75.6909808108314	88.8920360619496	85.5589267071422	85.1792657782737
Exosc10	63.3778575180786	55.6886539823813	57.6718244172803	67.5607842786641	64.8861350072586	72.1583827491527
Glod4	35.9077019335544	32.466823363103	34.1035606297792	41.3532024017274	37.842915402194	36.1736278333885
Vps53	50.0512176311208	47.554963362078	48.3131033567055	47.0211351112555	53.6414886196568	53.8909329065763
Taok1	115.139877432695	114.567070853786	109.399233687085	130.288937215809	127.508295878312	124.939000128665
Dnttip1	11.0312080102533	14.3462631511515	11.5602852271645	15.4630676458168	12.1587823577257	15.0155580029563
Tnnc2	0	0	0	1.31250518348051	0	0
Acot8	17.6952499554506	16.7578652145246	17.5286947657959	19.3228103908425	17.1436442680372	14.9842394950298
Cd300lg	0.575649797067066	0.473305459540395	0.704931902322868	1.24680799238699	0.362566203035136	0.202462320733806
Spint4	0.299705818517404	0.287491573549598	0.367015143547785	0	0	1.10680301233191
Pyy	0	0	0	0	0.393163113486893	0
Mpp2	82.1746972651321	89.335839030396	93.6918582097741	63.6184121937706	73.956132730665	83.5186139829389
Ppy	0	0	0	0	0	0
Vtn	88.8119881408607	83.7035262366953	100.339590190083	135.129843850913	108.277896193322	102.229160632622
Nlk	67.3543025251379	73.3692539814981	73.5245138158271	76.5768582254516	83.0748534036963	92.017452713781
Traf4	41.2280315507135	32.3990429853642	30.47652733859	29.2642406898545	32.0281038797414	31.2250468166781
Aldoc	306.267568403427	328.788775387185	390.677667151056	322.756407602509	293.779961036397	297.193964703642
Stac2	23.590638541971	28.2693332720724	30.118041459867	19.5684111206126	21.3390250568743	24.1851208727172
Rpl19	101.087371454632	110.065671419686	115.968885179861	147.432088925658	148.074769136212	133.926052553071
Nek8	4.13779985337279	3.473021552473	3.16692884332112	5.37870756119791	4.75078369743393	4.29771058995036
Cacnb4	75.3862960536508	96.2821570539815	97.729216935097	71.577879370607	85.2786716452443	109.183324429242
Plxdc1	6.37630950087077	4.95566278254339	6.89640885372697	4.93953563231815	3.79618660418263	6.64600574226476
Arl5b	28.7284468388255	27.3920087257038	27.9910287366763	31.063126091714	35.4476436258564	35.4972288774768
Zfp207	96.7522231004035	97.3491035675814	90.9515675560389	127.899273347329	119.720648248566	117.477880507139
Psmd11	54.268633915818	52.3613905719581	51.1702369944199	61.7286629459326	61.0206645476414	56.429671627138
C1qtnf1	6.6136296834808	7.58533345279752	8.71517374256003	13.078940171796	10.6967741383651	8.93773186133595
Pipox	2.18700312063597	2.70975358822743	2.78976086473428	3.82592603426731	3.61582724063297	4.93565435329549
Timp2	515.267000643752	484.458872065292	492.183417658105	482.419768913211	497.700099466952	472.924389926035
Zc3h18	19.0300803296914	19.2882446241307	19.7348715797992	26.4500500208818	25.5644581761441	23.8780405497916
Top2b	111.268816086754	107.413801297469	94.9317460020816	105.805180601292	111.760052158861	112.58740884455
Rarb	5.89950841705128	5.41303226041849	4.86864933224232	6.58122256651254	4.09942553546646	5.78873041468077
Igfbp4	58.2065894694255	56.5678084968445	70.9668163099743	79.9510629368241	70.9539227385494	62.2402921399986
Cdc6	0.860887631202034	0.949673358423604	0.737960838861733	2.81125608006558	2.46710041934991	1.8545494479294
Suz12	51.979838066965	53.3543667245284	52.4502122429793	67.4168485732288	60.1025152252239	56.9827851093555
Atad5	7.62017566840059	9.88948880802989	6.22103339285544	9.86295715564907	9.02489954308228	8.01927667531055
Crlf3	9.50815132681456	9.57668779985074	11.5141634604654	15.4013750496415	14.322726463499	14.6305279796963
Krt27	0.145212303287488	0	0	0	0	0
Tns4	0.217804402116532	0.626783934883661	0.21337594072462	0.711247245077567	0.528148861445901	0.48260638415215
Tnfaip1	87.9243025700979	79.6585854273488	80.2609995638778	106.014039289413	92.5811266008677	88.0819266358658
Abr	172.675478370812	179.843113547858	184.179229427536	146.176766278509	163.016912951113	182.087350798008
Rab11fip4	179.706803643557	185.27769032651	184.812690160638	134.967315826922	162.715865508792	185.779111456037
Cd40	1.98249328639059	2.34542818761805	1.132941053882	3.3140177826315	1.67527195348759	0.732127772653542
Slc35c2	25.3027059980832	22.9476157397726	22.4643462393885	29.0400993248705	27.1284557365719	25.0594454365047
Zfp334	15.8007976785055	16.3936070496393	17.1658865202108	19.3556522860108	17.9903869782915	17.5257974305862
Elmo2	61.0406861406014	65.1743228404966	65.4679540429037	62.0342196508422	59.8956697335388	67.8929030232334
Wsb1	124.705208931999	123.521941504392	106.946850771827	200.348797005653	165.701734967953	141.349321478185
Ttpal	49.2443203563756	50.9017578526787	55.070095161282	51.2562937755712	54.2362271642677	52.6111152966938
Rhot1	58.6225635478245	59.0873516793256	58.5905471982513	62.1731615851091	66.220939406728	65.6237350345335
Hnf4g	0.256412701488737	0.0491925652154603	0	0.418661938033148	0.0565244744034312	0.18938461258063
Rhbdl3	11.0780362422818	15.0961012434172	17.1176049498466	10.3137289319901	11.7387509780986	11.6469936299874
Ada	4.27223012053392	3.55889296385782	3.57958926868355	5.76925354534027	5.57635694827513	3.04472184272944
Serinc3	267.808925974823	297.320792546506	307.139013185207	323.819637832267	314.500594069923	306.941263390211
Tha1	2.24305603347473	1.9290585910069	2.27322370163458	6.13404483692894	5.20042659950301	4.09415689809155
Pgs1	23.29713993081	24.1695078469147	22.8441292205375	31.4036492064263	29.9582477916366	26.8601216050035
Birc5	3.17571881559401	4.31558488078973	2.99772187751813	4.6296479063907	3.42740695227103	2.60618165835066
Afmid	0.44519737124666	1.09813820656594	0.623064986629208	2.07686606907368	0.91130743573404	0.469742335583659
Trp53tg5	1.44590409826954	0.924651706642043	0	2.81050359999707	2.12493297189403	0.593296974903483
Pigt	83.8209403732511	79.3970314863029	78.9143476150579	94.8298609052606	81.5157848815862	82.9915687863615
Wfdc2	0.789751124735018	0.946956900847741	0.725337825428955	4.60528133941514	3.91714617914028	1.45826151426371
Etv4	25.0893552186695	17.5980224838052	21.1338765833796	24.2711976292786	18.9421276246056	18.2094768940946
Eppin	0	0	0	0	0	0
Dbndd2	52.4107565854363	57.6536876121691	55.7034329969612	55.4428026407079	57.8245388165382	56.0578452021999
Mmp9	3.62517859443709	2.74534551641484	2.72590931863865	8.15911669903015	6.93995663950757	2.19213090083882
Slc12a5	201.413579916952	205.642874414086	210.524263356566	130.774653559941	139.417160568703	159.425756888484
Ghdc	9.94963204196276	6.49643388762982	7.57670863534406	15.6018446577323	12.7176291254151	10.3952594565992
Pltp	48.1433766441172	42.3048005051418	38.0844825347463	52.0493858415669	43.574811113204	45.9619895665644
Slc12a7	2.61162076505079	1.97688184561631	2.85005264447554	9.3032571911178	6.38377231260636	3.43357336608678
Ctsa	50.7919685534664	51.1947193195214	50.2152222670367	86.2384104608133	74.6099344827445	66.7552842510909
Zswim1	20.5573836950606	20.9617643764764	24.6787001190643	16.329622184655	20.1608842035394	22.2173823626151
Slc12a4	14.8334419376941	13.1693178736637	14.9440950397275	26.4402773242938	24.0027045570968	19.1663069770761
Spata25	0.593354316282434	1.13834537618958	0.484408389310658	0.922674996782193	1.74401352884557	0.973882908349708
Myo1c	16.8510223315934	13.8035685473059	12.4315302902919	29.5787044774048	25.5432432671229	21.0800172392615
Crk	184.108018208941	183.314839565186	188.627705149771	197.014519897477	200.933864121458	207.772977210171
Cox7c	344.484413848867	403.559372155156	412.102192546787	405.008230301472	394.393008416557	401.518318386871
Pitpna	410.310043150979	417.014223904912	419.483821673181	338.155246418947	352.211114167309	359.472588253477
Mlx	53.933404215689	55.5156443278388	52.9471212950802	56.2033234579846	59.1980920963797	64.1737195392393
Retreg3	74.3156030242406	77.001922956955	73.5725778573258	75.9929163550845	70.2990764435982	72.2589099074669
Jph2	1.16374607831241	0.862609855111612	0.906885366993564	1.04877029957622	0.932873043062405	0.651162604753897
Dhx58	1.71973617781043	0.725845934499475	1.17933900872396	2.80792673509267	3.41193967226178	2.11697499587005
Rab5a	137.866269746687	142.203098067427	139.906242790315	149.182277775149	144.944319161534	151.415692690777
Hspb9	0.930078806227674	1.78434853752274	1.13896022107718	3.61571675363394	1.70858074919823	1.52655475384618
Nkiras2	24.8480248961548	24.378449952303	21.7236448734333	26.9250643808851	25.4464880800534	24.7024120666915
Ppp2r5c	120.987470753831	111.079895731502	113.198570519144	118.926972048396	116.947094110529	115.428984031029
Ift52	32.9344822066626	35.0597104782139	33.642007055981	41.1270360363057	41.7018096056024	43.4095620586623
Mybl2	3.0613086092757	1.49157977979468	2.20169469330676	3.11691645033298	1.92812894721431	2.69173919288723
Sgk2	0.527735218919937	0.442949358909489	0.969384665527171	0.307738611663339	0.363549128046967	0.64963584535683
Eya2	5.24146334937646	6.26659834019712	5.58140479821044	9.12507821153286	5.94468466150447	4.67549253410785
Prl3c1	0	0	0	0	0	0
B4galt5	84.2740347606763	75.8778890643322	73.8335986982518	78.5431373721984	72.6175373738924	74.2196888708074
Gdap1l1	141.503198966747	131.719502489132	128.947072463487	130.233072311097	129.235458437173	137.353538973939
Hnf4a	0	0	0	0.0543705540342455	0	0
Ptgis	5.08554192379785	5.21471863466033	4.29494933557232	5.62429177894548	5.70201385093512	3.99360282104215
Cadps2	44.8464049388735	52.6561887618964	50.5962182888929	20.7454300136688	32.5214038808723	44.1701101322079
Ddx27	23.9237044630906	28.1032116520356	25.4628661513428	33.132785989092	33.8369218386982	25.8836120929221
Cyth3	32.2938499812492	28.3009363269492	27.8928787539938	26.6478746277666	28.8386414465105	31.1215289760232
Cyth4	4.41097755847492	5.31760436955343	5.69359458332545	18.9437320990389	14.9140637966433	9.50225756196928
Rac3	290.705374118412	222.418424264346	187.802472663873	181.90327037293	167.117432632687	173.570337988487
Rrp7a	37.8112873081092	33.6368331015081	37.3888793627111	36.7724608329112	36.1744214647878	37.5331881486298
Cyb5r3	88.1358949926933	74.2460036897648	87.216051223205	125.753753795175	113.999465141486	96.5682624724047
Ints2	12.644653253714	12.7195172215989	11.7172586024667	18.9285788323109	18.1931237044007	18.4382316407616
Med13l	26.61205844637	27.3329069829878	23.6018073212222	28.41620086475	26.8879021216764	29.0414004665226
H2bc4	32.7104532375761	22.4124055134613	31.2347032357769	47.6861744209065	58.3731587530209	51.2914473563823
Baiap2l2	4.78540546928795	2.61176822125422	4.64769251717661	3.3678652019396	5.00173235256988	4.67199620103383
Mafk	7.558410232354	7.25037392305443	7.34820580745505	13.1889779872735	12.5919028683352	8.59406106463804
Med1	32.477421087012	30.9071672426693	31.5840578915199	38.0870919919316	37.0442480876318	38.9663870125328
Erbb3	1.79584365026594	2.04565356818991	2.93221673955068	3.66524053644428	3.75262951399692	4.46738026851017
Stard3	16.9584456133088	14.9319422503958	12.7856850280373	19.0399964542036	18.831374657667	16.7472541065368
Ikzf3	0	0.0739911469727431	0.0944579766508605	0.209904873370686	0.311736939553376	0.158253193122496
Mfng	5.47039658653369	4.63905479527815	5.0484943408238	9.06132495956044	5.33048306027004	4.78211155210204
Vmp1	118.19273851942	132.942744614873	136.244061404351	129.6192326072	137.211686969355	139.467496838019
Uchl5	36.061966886302	47.3796155472382	41.6131847863442	45.7422209854509	50.7043125884716	50.8419557093457
Glrx2	37.7697666050361	37.4119223788399	37.7370812474632	35.8799296196465	38.7457497471315	38.4397868115436
Ro60	53.9283886878836	53.2693775748294	52.462124151505	69.3601417803853	70.4656593409529	73.9646257946444
Stk4	36.757793691946	36.549304386729	35.9351667999183	45.422534291895	43.690217460065	42.4115204523707
Wfdc15b	1.18048464050238	0	0	0.917835791112765	0	0.968775131580037
Pmp22	23.617047818111	22.562837121698	24.940035503919	54.0836884590013	47.5304808942161	33.1918657271677
Gdf9	2.32725774996978	1.59458030234701	1.35710671339451	1.80946061558604	2.07654393013851	2.59198624694414
Zcchc10	17.7992076341051	19.2468479242278	21.0040313468193	26.7973739501854	26.0392127976704	27.288675203693
Prl8a2	0.239700822788497	0.22993202469081	0	0	0	0.295068887815925
Tbx5	0.0962905130969779	0	0	0	0	0.0592662427098267
Psmb6	160.513119628165	144.514121213688	153.568586357035	195.052853423406	179.83579045795	175.980693722031
Spag7	94.4419615879043	95.2613047472144	94.6075769027169	104.645683427156	103.760261746581	102.965086654017
Pfn1	124.284825961296	121.374281104868	130.651287266028	227.6828116029	207.340003545574	163.476876012842
Tomm34	40.7215424672186	36.7892755484239	40.7095854452585	39.5478535071218	44.3943233721717	43.1098560091746
Ywhab	1062.37055356817	1010.13701267321	1042.12300798958	851.304366493257	895.368656375657	930.747700093249
Ksr1	25.4136864747054	25.3202649842573	30.4615336180665	24.6129368195137	21.7943991236288	26.3690143407722
Gpx3	35.2578357380354	27.0329295585384	31.7740375546944	43.0021002987143	28.3253096550508	24.1461724481008
Anxa6	113.691817483089	101.910661215364	122.010239097608	122.739392452241	128.445852466586	125.957960420934
Il12rb2	0.830550076801326	0.625979943381842	0.799133396281396	0.691884650349111	0.653890153970161	1.60662444253672
Zkscan6	17.4671231881914	19.5781641577299	16.8562269802019	21.2569375729941	23.0193603635994	20.4501034758382
Kpna2	81.7116154372608	75.9767285062533	77.7093569667126	92.1905832497853	82.2923376921181	85.9272856769348
Smurf2	35.3215614660868	35.9142855286873	34.1292517144754	46.7747708498973	38.3683684179047	37.5451459287689
Cep95	7.07559833045224	8.17553739529035	8.20517901970375	13.6908137577514	12.4072503404693	12.9989827283279
Vezf1	50.6317841021578	43.406479064144	53.3764139963789	61.2179117736511	59.096321103949	51.9091655857498
Cuedc1	32.7161134658125	27.7588313929317	25.9936777326258	34.1128704467393	33.0981567600335	31.1158033067368
Srsf1	187.276824310551	192.235899132332	170.397225719334	240.388427202851	222.712513097907	220.005948165582
Abi3	0.270983711028213	0.155964005739421	0.46457949032236	0.505660556121701	0.477892463841949	0.400293311102152
Shroom1	3.86548839558315	3.61408159346276	4.43402166108281	4.10871187268101	4.09881092735041	4.51744056016022
Kif3a	284.455758557337	278.703200026479	254.568090726208	212.870332897696	228.23074885822	242.068971431025
Septin8	79.5745294705766	95.4144251213975	111.709413134997	102.852796432212	119.580105633796	128.907730499004
Mtmr4	89.057728600592	83.2484378998482	81.9817726689562	82.1577762890303	85.1602645171876	89.3372133914042
Mrm1	14.7541371581182	14.7550941149556	14.1273957187365	12.539275445885	16.7812654759804	13.8148414722385
Mapt	811.252995019658	630.001082693219	554.623871094476	480.072602999802	500.388420614448	496.562153202591
Kansl1	65.6180474862632	66.5558889730135	61.2685706787901	59.8016617835421	56.0124170718468	66.0227157933229
Gid4	54.1874161682038	51.0912839798349	51.62365304587	52.9427460493058	50.1374308947592	56.1088902937241
Myo1b	32.5980900781045	33.3502215121455	28.7581123689265	35.0504071016989	34.3899687995778	35.8146973945013
Dhx40	32.7542423312146	32.6945090851777	33.5989229359527	44.7733872777625	37.2158190751835	35.8037134772781
Ypel2	30.5089642455853	35.279077590891	41.8532046576541	32.6027695259747	30.4541211408241	32.5258205684691
Akap1	56.0903197802442	55.5749374794717	48.2820545210586	57.224030008943	57.1332277500595	66.0170599910813
Nol11	29.7892591747163	28.8170456921668	26.5492329265414	40.2792331347283	38.3451830503931	31.5498431000827
Derl2	17.7848539223186	18.8572542777045	17.498583538808	23.970463626436	21.8835888303818	20.9635283616446
C1qbp	68.3361086270387	65.8567307818071	71.1991198634747	90.8443076919363	86.7335079790959	76.179457653752
Rpain	13.2259693436434	13.598594292494	11.4441055902478	21.798115616096	20.4264976647509	19.4007276025863
6330403K07Rik	357.722617743299	315.829691201798	336.606551614864	325.915145617031	272.216341999657	293.098512573347
Slc13a3	12.904821143073	12.1718916392169	12.5790130242528	18.2718842197874	15.0801990634168	11.4228155028231
Kcnab3	9.03458749538175	11.6054278012494	11.9294653858774	7.05500167397544	10.1312576578522	13.1523481743809
Chd3	460.501702563284	468.713046046759	472.841568375483	357.608305138881	391.184166149432	427.336429340934
Kdm6b	23.9191017448218	24.8071659901974	22.8699412675667	30.7270410693504	29.3250834141607	29.8027216530947
1700125H20Rik	0.452420241354759	0.433982256497627	0.554026883087033	1.8467409609618	0.997330349217252	0.835385994165726
Appbp2	147.45238851876	141.843975089624	143.891402234302	141.830979251826	150.049184514404	157.033307436742
Wnt9b	1.9429136267268	0.0477879985842982	1.09812101021814	0.290505794197476	0.933479575634424	0.551931647630403
Adora2b	8.53958535379737	6.20218274944746	6.87203533021559	6.54474128599122	5.91641229339974	7.80901016786384
Ncor1	120.085508629923	116.590344647221	110.737587945366	113.229312848096	121.670741135111	129.95954672615
Trpv2	20.2746810993563	19.5928232892111	18.6210473118722	18.8462282517603	22.7342954355862	20.5717293171729
Cenpv	30.5739654816206	26.8243450850336	27.8520112472526	22.4669578356973	26.8497190657539	28.3036400995314
Pcgf2	48.2585869877055	47.2715727716075	39.5541568456492	48.4651658005703	49.3920360390245	45.0257887203739
Cwc25	18.262897121937	18.928643315621	19.8552796356107	19.533027839075	19.8841875086874	20.2881029948989
1700001P01Rik	2.16422183948017	1.73001741418235	0	3.36539790074681	5.16845676503737	3.10815354570421
Pip4k2b	243.114807583059	219.806092424578	210.534739624986	183.559045228425	200.556780368734	206.577707197762
Trim37	227.356694064838	235.32994717206	228.289372366117	166.43744667603	194.266341606869	223.914094696079
Ybx2	7.16432056640816	5.84149327872678	6.14132185105181	3.34218826156183	6.44891793659854	5.58548972318527
Ctdnep1	75.4045833864475	71.9357414605723	66.5701892461882	72.0614669184294	74.8123457627127	70.7276883878581
Elp5	98.607003667642	96.2824825770073	99.7260462295493	95.8918345456777	106.955963146893	108.58136406679
Slc2a4	2.32974311841479	1.73817505737328	0.792491010573922	3.47183659208305	1.64059122067866	2.62889583048122
Gabarap	269.386935945915	254.895736904117	254.552668231656	353.038270193726	343.338004171897	274.365102857687
Cldn7	0.346631011076955	0.221669582114966	0.282986010666525	0.269508252412392	0.127354170044	0.426698695782711
2810408A11Rik	3.0416090701831	1.91470845884604	2.44433946048531	4.766699563505	1.57149023211984	2.22310982425001
Phf23	40.4358367880389	33.8404725913661	38.2325944462708	47.4795641802123	51.6940423403413	49.5220798495059
Acadvl	23.2956000604633	24.2753776175027	28.8352840605614	40.0690338488787	37.8686631072169	34.0405796455392
Dnah11	0.778389374340762	0.462933420242375	0.838819229565107	1.43433267994813	1.14965810915519	0.939024393385152
G3bp1	60.0295823623293	56.9107155113209	56.8503029892918	81.1211441827424	73.3651608995615	67.737733656924
Atox1	91.1133393216086	97.7763630653759	93.2347363546323	126.640980599057	127.023661970047	111.135161245128
Glra2	134.475813280218	111.243085362503	116.988931909357	112.000442191753	106.24378169075	106.254026277395
Sparc	352.829863816725	334.802761539197	376.842488628517	648.906997021913	517.718910997582	414.507370652573
Glra4	1.23177600930482	0.537080031260371	0.959899808096551	0.391792591329685	0.740555000258279	0.137845615495136
Mief2	19.640552227835	19.0786014538241	12.7868833099473	17.5902756343203	20.1866676520703	16.8322895696942
Tbx3	1.32519380461038	1.43415936070844	1.7060331077152	2.21921166083554	2.35951286829016	1.92409505396485
Mmp20	0	0	0	0	0	0
Mmp7	0	0	0	0	0	0
Crhr1	39.0686029918939	38.4418308214295	35.6300092697405	19.3141006441336	26.5230073900134	39.3078540621113
Dusp14	30.7820220630173	41.5161484525268	46.6229999720056	27.8021663215117	39.2855860104835	37.1800454941733
Tada2a	47.9825591893682	48.1324118047073	43.0032163173418	47.3102069486972	50.3012147278814	52.7308148081373
Ikzf1	2.89196697908056	3.10605190692776	3.35984509705494	7.14916066626291	6.56585853813472	5.5681696527857
Tcaf3	0.060963993347449	0.0584794603112689	0	0.142199909579541	0.201586613306613	0
Pnpo	25.7782867736861	28.9351179006765	36.6562178931846	27.9103666040026	30.194389460489	28.1332298233438
Cog1	26.6736978177326	26.4092170825815	24.8712187951502	25.5289758651145	27.1118566145711	27.0013772224297
Cbx1	56.1512496465624	54.721831394167	48.8300207670797	69.603012919567	67.2903315255821	69.7699470785333
Cdk5rap3	25.2121624767097	26.2802896950574	24.728463737515	31.6075487135818	29.0908731176506	31.3266094924576
Copz2	3.66976746224614	1.56453748480059	1.8724753642102	8.44093006267097	3.25837491662237	3.38808042120648
Slc25a39	41.6510617760392	36.1149295350826	44.1045401915969	53.9098645190698	47.4387816756811	45.2399707761994
Sp2	12.8560102106142	13.533661700917	14.4515169534636	15.2241374363809	11.9900930177861	12.9851054576985
Aatf	26.2814530559615	27.1670019147652	25.1706636071496	37.9706971403639	33.9831887011633	29.4549511134766
Lhx1	2.43209212369225	0.318132869548814	0.609198270073495	2.25627118632682	1.40127118589854	1.08868246695663
Dync1h1	239.798765114648	225.572173052687	225.371699295617	182.583905165862	194.612301217381	207.510296805466
Cpsf4l	2.20469259283566	1.92258391176152	1.22719667482155	4.20749657633205	4.86009825636425	6.41479241344013
Pex12	9.67534468321295	10.0137478483576	11.2246848989889	14.2534499404996	13.7513691247789	16.0631464852285
Ndel1	104.478757239659	108.052643658303	111.166439036113	108.857638489574	114.624391245419	122.394448569044
Slc25a35	2.50972039944875	3.1707732809456	2.47368407154742	3.14116007810078	4.45299728594791	4.29506994676212
Zbtb4	40.1520875883193	39.154107035193	38.9146379402647	42.558995161417	41.4750030511085	41.7464861432343
Tnfsfm13	0	0.0966023138794109	0.123323655132176	0.352350383498963	0.11100041242105	0.123968540401347
Mpdu1	64.9195006548076	68.1621141695329	77.790983111105	79.4011399168743	78.3213414982779	72.2442036744965
Fxr2	83.3139206112097	77.6253208625456	83.0690929436171	83.5040471736653	86.1647343253005	89.3156136158026
Atp5g3	299.073428715202	319.058044864904	330.223264644585	298.247394834745	309.396476412881	320.135540095245
Cd68	22.7406857815213	21.9856723589747	26.7515207473843	168.318086987855	132.430911263485	92.3565625555508
Slc35g3	0.27821887464754	0.266880313170009	1.53316153470114	0.973427822231568	0.306657508173647	0.342484160625388
Acsl1	24.2620767287696	27.4336566393159	26.8713343333681	25.2660064578657	26.3397533301113	26.1132167720376
Abca5	25.5445164202504	25.4662435528829	24.1479085721544	26.3028930395987	26.1382826965495	26.5029499263379
Smyd4	10.8146100234754	11.9199758317936	9.67787313002582	11.2179930066995	12.4358155822099	12.3526102375424
Lsp1	3.52365766347715	5.84206884872804	4.79446339867923	12.2777833005077	8.96638343870377	6.37249571531105
Zfyve27	30.5917512832499	33.0006188278549	31.5487886763578	29.2242833043917	31.0143368634103	31.874420752953
Avpi1	20.7597201497733	18.1668624590389	28.7670389935415	18.477014697809	18.8673761452739	18.1574795311306
Sfrp5	0.7107760135583	0.340904481722012	1.01547295474619	1.38158440056151	1.04457231615378	0.729130754959237
Myh11	2.99157602265551	4.0345672545861	4.17124134085657	4.73254928210287	4.24413346607577	3.68259487432782
Rad51d	11.5145459093119	10.1732849482688	12.0967756860495	16.3974799246515	15.3634255994086	17.0837260295812
Fndc8	1.76654857178506	0.897117061015292	1.14527024977799	2.66621551317931	2.51980163427396	2.30251818110247
Unc45b	1.60305592536596	2.16242550573437	1.71769295905193	3.68074010516652	2.59515656957567	1.41834026524277
Pank3	110.281421235344	106.460242879209	102.575906407348	114.950969031944	116.441631134327	114.043325908617
[truncated: 19,909 more rows]
