# Supplementary material for: Hexokinase 2 upregulation is associated with glycolytic reprogramming and neuroinflammation in hypoxic-ischemic brain damage: a therapeutic target for early intervention
Source: Front Immunol. 2026 Jun 12;17:1837728. doi: 10.3389/fimmu.2026.1837728 (PMC13303037; doi:10.3389/fimmu.2026.1837728)
Supplement: Supplementary file 4 [file DataSheet3.xlsx]

## Sheet: Sheet1
Aaas
Abcb6
Adora2B
Adpgk
Agl
Agrn
Ak3
Ak4
Akr1A1
Akt1
Aldh7A1
Aldh9A1
Aldoa
Aldob
Aldoc
Alg1
Ang
Angptl4
Ankzf1
Arpp19
Artn
Aurka
B3Galt6
B3Gat1
B3Gat3
B3Gnt3
B4Galt1
B4Galt2
B4Galt4
B4Galt7
Bik
Bpgm
Bpnt1
Bsg
Cacna1H
Capn5
Casp6
Cd44
Cdk1
Cenpa
Chpf
Chpf2
Chst1
Chst12
Chst2
Chst4
Vegfa
Cited2
Cldn3
Cldn9
Cln6
Cog2
Col5A1
Copb2
Cth
Cxcr4
Cyb5A
Dcn
Ddit4
Depdc1A
Dlat
Dld
Dpysl4
Dsc2
Ecd
Efna3
Egfr
Egln3
Elf3
Eno1
Eno2
Eno3
Eno4
Ero1A
Ext1
Ext2
Fam162A
Fbp1
Fbp2
Fkbp4
Foxk1
Foxk2
Fut8
G6Pc1
G6Pdx
Gal3St1
Gale
Galk1
Galk2
Gapdh
Gapdhs
Gck
Gckr
Gclc
Vldlr
Gfpt1
Gfus
Glce
Glrx
Gmppa
Gmppb
Gne
Gnpda1
Gnpda2
Got1
Got2
Gpc1
Gpc3
Gpc4
Gpi1
Gpr87
Gusb
Gys1
Gys2
Hax1
Hdlbp
Hif1A
Hk1
Hk2
Hk3
Hkdc1
Hmmr
Hnrnpa1
Hnrnpa2B1
Homer1
Hs2St1
Hs6St2
Hspa5
Idh1
Idua
Ier3
Igfbp3
Il13Ra1
Ins1
Irs2
Isg20
Kdelr3
Kif20A
Kif2A
Lct
Ldha
Ldhb
Ldhc
Lhpp
Lhx9
Mdh1
Mdh2
Me1
Me2
Med24
Mertk
Met
Mif
Miox
Mpi
Mtor
Mxi1
Myc
Nanp
Nasp
Ndc1
Ndst3
Ndufv3
Nol3
Nsdhl
Nt5E
Nup107
Nup133
Nup153
Nup155
Nup160
Nup188
Nup205
Nup210
Nup214
Nup35
Nup37
Nup42
Nup43
Nup50
Nup54
Gm49336
Nup62
Nup85
Nup88
Nup93
Nup98
Opa1
P4Ha1
P4Ha2
Pam
Paxip1
Pcx
Pck1
Pdha1
Pdk1
Pdk3
Pfkfb1
Pfkfb2
Pfkfb3
Pfkfb4
Pfkl
Pfkm
Pfkp
Pgam1
Pgam2
Pgk1
Pgk2
Pgls
Pgm2
Pgm2L1
Pgp
Phka2
Pklr
Pkm
Pkp2
Plod1
Plod2
Pmm2
Polr3K
Pom121
Pparg
Ppfia4
Ppia
Ppp2Ca
Ppp2Cb
Ppp2R1A
Ppp2R1B
Ppp2R5D
Prkaa1
Prkaa2
Prkaca
Prkacb
Xylt2
Prps1
Psmc4
Pygb
Pygl
Qsox1
Rae1
Ranbp2
Rars1
Rbck1
Rpe
Rrad
Rragd
Sap30
Sdc1
Sdc2
Sdc3
Sdhc
Sec13
Seh1L
Sirt6
Slc16A1
Slc16A3
Slc25A10
Slc25A13
Slc2A1
Zfp292
Slc2A4
Slc35A3
Slc37A4
Sod1
Sox9
Spag4
Srd5A3
Stat3
Stc1
Stc2
Stmn1
Taldo1
Tff3
Tgfa
Tgfbi
Tigar
Tktl1
Trp53
Tpbg
Tpi1
Tpp2
Tpr
Tpst1
Txn1
Ugp2
Vcan
Vcp
